# Supplementary material for: 5-Fluoro-2-(4-fluoro­phen­yl)-7-methyl-3-phenyl­sulfinyl-1-benzo­furan
Source: Acta Crystallogr Sect E Struct Rep Online. 2013 Jun 29;69(Pt 7):o1187. doi: 10.1107/S1600536813017583 (PMC3770441; doi:10.1107/S1600536813017583)
Supplement: Supplementary file 1 [file e-69-o1187-sup1.cif]

##############################################################################
#                                                                            #
# This CIF contains the data in a paper accepted for publication in          #
# Acta Crystallographica Section E. It conforms to the requirements of       #
# Notes for Authors for Acta Crystallographica Section E, and has been       #
# peer reviewed under the auspices of the IUCr Commission on Journals.       #
#                                                                            #
# Full details of the Crystallographic Information File format               #
# are given in the paper "The Crystallographic Information File (CIF):       #
# a New Standard Archive File for Crystallography" by S. R. Hall, F. H.      #
# Allen and I. D. Brown [Acta Cryst. (1991), A47, 655-685].                  #
#                                                                            #
# The current version of the core CIF dictionary is obtainable from          #
# ftp://ftp.iucr.org/pub/cif_core.dic.                                       #
#                                                                            #
# Software is freely available for graphical display of the structure(s)     #
# in this CIF. For information consult the CIF software page                 #
# http://www.iucr.org/resources/cif/software.                                #
#                                                                            #
# This file may be used for bona fide research purposes within the           #
# scientific community so long as proper attribution is given to the journal # 
# article from which it was obtained.                                        #
#                                                                            #
##############################################################################
data_global
_audit_creation_method     'form.cif (version 2.0)'
_journal_data_validation_number     ?
_journal_date_recd_electronic     2013-06-13
_journal_date_accepted     2013-06-26
_journal_name_full     'Acta Crystallographica, Section E'
_journal_year     2013
_journal_volume     69
_journal_issue      7
_journal_page_first     o1187
_journal_page_last     o1187
_journal_paper_category     QO
_journal_paper_doi     10.1107/S1600536813017583
_journal_coeditor_code     GG2118
_publ_contact_author_name     'Prof. Uk Lee'
_publ_contact_author_address
;
Department of Chemistry, Pukyong National University, 599-1 Daeyeon 3-dong
Nam-gu, Busan 608-737, Republic of Korea
;
_publ_contact_author_email     'uklee@pknu.ac.kr'
_publ_contact_author_fax     '+82-51-629-5583'
_publ_contact_author_phone     '+82-51-629-5596'
_publ_section_title
;
5-Fluoro-2-(4-fluorophenyl)-7-methyl-3-phenylsulfinyl-1-benzofuran
;
loop_
    _publ_author_name
    _publ_author_address
    'Seo, Pil Ja'
;
 Department of Chemistry, Dongeui University, San 24 Kaya-dong
 Busanjin-gu, Busan 614-714, Republic of Korea
;
    'Choi, Hong Dae'
;
 Department of Chemistry, Dongeui University, San 24 Kaya-dong
 Busanjin-gu, Busan 614-714, Republic of Korea
;
    'Lee, Uk'
;
 Department of Chemistry, Pukyong National University,
 599-1 Daeyeon 3-dong
 Nam-gu, Busan 608-737, Republic of Korea
;
_publ_section_synopsis     .
data_I
_chemical_name_systematic
;
5-Fluoro-2-(4-fluorophenyl)-7-methyl-3-phenylsulfinyl-1-benzofuran
;
_chemical_name_common     ?
_chemical_formula_moiety     'C21 H14 F2 O2 S'
_chemical_formula_sum     'C21 H14 F2 O2 S'
_chemical_formula_iupac     'C21 H14 F2 O2 S'
_chemical_formula_weight     368.38
_chemical_melting_point     ?
_chemical_melting_point_gt     466
_chemical_melting_point_lt     467
_symmetry_cell_setting     monoclinic
_symmetry_space_group_name_H-M     'P 21/n'
_symmetry_space_group_name_Hall     '-P 2yn'
loop_
    _symmetry_equiv_pos_as_xyz
    'x, y, z'
    '-x+1/2, y+1/2, -z+1/2'
    '-x, -y, -z'
    'x-1/2, -y-1/2, z-1/2'
_cell_length_a     12.3698(8)
_cell_length_b     7.9967(5)
_cell_length_c     17.4195(10)
_cell_angle_alpha     90.00
_cell_angle_beta     100.323(4)
_cell_angle_gamma     90.00
_cell_volume     1695.20(18)
_cell_formula_units_Z     4
_cell_measurement_reflns_used     6581
_cell_measurement_theta_min     2.22
_cell_measurement_theta_max     27.48
_cell_measurement_temperature     173(2)
_exptl_crystal_description     'block'
_exptl_crystal_colour     'colourless'
_exptl_crystal_size_max     0.295
_exptl_crystal_size_mid     0.257
_exptl_crystal_size_min     0.095
_exptl_crystal_density_diffrn     1.443
_exptl_crystal_density_meas     ?
_exptl_crystal_density_method     'not measured'
_exptl_crystal_F_000     760
_exptl_absorpt_coefficient_mu     0.224
_exptl_absorpt_correction_type     multi-scan
_exptl_absorpt_process_details     '(<i>SADABS</i>; Bruker, 2009)'
_exptl_absorpt_correction_T_min     0.6550
_exptl_absorpt_correction_T_max     0.7457
_exptl_special_details
;
;
_diffrn_ambient_temperature     173(2)
_diffrn_radiation_type     MoK\a
_diffrn_radiation_wavelength     0.71073
_diffrn_radiation_source     'rotating anode'
_diffrn_radiation_monochromator     'graphite multilayer'
_diffrn_measurement_device_type     'Bruker SMART APEXII CCD'
_diffrn_measurement_method     '\f and \w scans'
_diffrn_detector_area_resol_mean     10.0
_diffrn_reflns_number     30145
_diffrn_reflns_av_R_equivalents     0.0651
_diffrn_reflns_av_sigmaI/netI     0.0419
_diffrn_reflns_theta_min     1.87
_diffrn_reflns_theta_max     28.46
_diffrn_reflns_theta_full     28.46
_diffrn_measured_fraction_theta_max     0.995
_diffrn_measured_fraction_theta_full     0.995
_diffrn_reflns_limit_h_min     -16
_diffrn_reflns_limit_h_max     16
_diffrn_reflns_limit_k_min     -10
_diffrn_reflns_limit_k_max     10
_diffrn_reflns_limit_l_min     -23
_diffrn_reflns_limit_l_max     23
_diffrn_standards_number     0
_diffrn_standards_interval_count     ?
_diffrn_standards_interval_time     ?
_diffrn_standards_decay_%     ?
_refine_special_details
;
 Refinement of F^2^ against ALL reflections.  The weighted R-factor wR and
 goodness of fit S are based on F^2^, conventional R-factors R are based
 on F, with F set to zero for negative F^2^. The threshold expression of
 F^2^ > 2sigma(F^2^) is used only for calculating R-factors(gt) etc. and is
 not relevant to the choice of reflections for refinement.  R-factors based
 on F^2^ are statistically about twice as large as those based on F, and R-
 factors based on ALL data will be even larger.
;
_reflns_number_total     4267
_reflns_number_gt     3147
_reflns_threshold_expression     I>2\s(I)
_refine_ls_structure_factor_coef     Fsqd
_refine_ls_matrix_type     full
_refine_ls_R_factor_all     0.0664
_refine_ls_R_factor_gt     0.0442
_refine_ls_wR_factor_gt     0.1115
_refine_ls_wR_factor_ref     0.1229
_refine_ls_goodness_of_fit_ref     1.039
_refine_ls_restrained_S_all     1.039
_refine_ls_number_reflns     4267
_refine_ls_number_parameters     236
_refine_ls_number_restraints     0
_refine_ls_hydrogen_treatment     constr
_refine_ls_weighting_scheme     calc
_refine_ls_weighting_details
              'w=1/[\s^2^(Fo^2^)+(0.0545P)^2^+0.6509P] where P=(Fo^2^+2Fc^2^)/3'
_atom_sites_solution_hydrogens     difmap
_atom_sites_solution_primary     direct
_atom_sites_solution_secondary     difmap
_refine_ls_shift/su_max     0.001
_refine_ls_shift/su_mean     0.000
_refine_diff_density_max     0.337
_refine_diff_density_min     -0.286
_refine_ls_extinction_method     none
_refine_ls_extinction_coef     ?
loop_
    _atom_type_symbol
    _atom_type_description
    _atom_type_scat_dispersion_real
    _atom_type_scat_dispersion_imag
    _atom_type_scat_source
    'C' 'C' 0.0033 0.0016
                         'International Tables Vol C Tables 4.2.6.8 and 6.1.1.4'
    'H' 'H' 0.0000 0.0000
                         'International Tables Vol C Tables 4.2.6.8 and 6.1.1.4'
    'O' 'O' 0.0106 0.0060
                         'International Tables Vol C Tables 4.2.6.8 and 6.1.1.4'
    'F' 'F' 0.0171 0.0103
                         'International Tables Vol C Tables 4.2.6.8 and 6.1.1.4'
    'S' 'S' 0.1246 0.1234
                         'International Tables Vol C Tables 4.2.6.8 and 6.1.1.4'
_computing_data_collection     '<i>APEX2</i> (Bruker, 2009)'
_computing_cell_refinement     '<i>SAINT</i> (Bruker, 2009)'
_computing_data_reduction     '<i>SAINT</i> (Bruker, 2009)'
_computing_structure_solution     '<i>SHELXS97</i> (Sheldrick, 2008)'
_computing_structure_refinement     '<i>SHELXL97</i> (Sheldrick, 2008)'
_computing_molecular_graphics
        '<i>ORTEP-3</i> (Farrugia, 2012) and <i>DIAMOND</i> (Brandenburg, 1998)'
_computing_publication_material     '<i>SHELXL97</i> (Sheldrick, 2008)'
loop_
    _atom_site_type_symbol
    _atom_site_label
    _atom_site_fract_x
    _atom_site_fract_y
    _atom_site_fract_z
    _atom_site_U_iso_or_equiv
    _atom_site_adp_type
    _atom_site_calc_flag
    _atom_site_refinement_flags
    _atom_site_occupancy
    _atom_site_symmetry_multiplicity
    _atom_site_disorder_assembly
    _atom_site_disorder_group
    S S1 0.75286(4) 0.76155(6) 0.66805(2) 0.02982(13) Uani d . 1 2 . .
    F F1 0.88756(12) 1.08879(19) 0.40581(8) 0.0604(4) Uani d . 1 2 . .
    F F2 0.24627(11) 0.3963(2) 0.67822(8) 0.0594(4) Uani d . 1 2 . .
    O O1 0.52531(10) 0.79604(17) 0.47682(6) 0.0331(3) Uani d . 1 2 . .
    O O2 0.82873(12) 0.90671(18) 0.68234(8) 0.0421(4) Uani d . 1 2 . .
    C C1 0.66892(15) 0.7947(2) 0.57601(9) 0.0293(4) Uani d . 1 2 . .
    C C2 0.70298(15) 0.8786(2) 0.51067(9) 0.0308(4) Uani d . 1 2 . .
    C C3 0.79965(17) 0.9521(3) 0.49652(11) 0.0368(4) Uani d . 1 2 . .
    H H3 0.8643 0.9575 0.5352 0.044 Uiso calc R 1 2 . .
    C C4 0.79512(19) 1.0161(3) 0.42283(12) 0.0420(5) Uani d . 1 2 . .
    C C5 0.70310(19) 1.0131(3) 0.36455(11) 0.0426(5) Uani d . 1 21 . .
    H H5 0.7061 1.0612 0.3151 0.051 Uiso calc R 1 2 . .
    C C6 0.60661(18) 0.9404(3) 0.37787(10) 0.0372(5) Uani d . 1 2 . .
    C C7 0.61135(16) 0.8754(2) 0.45189(10) 0.0317(4) Uani d . 1 2 . .
    C C8 0.56166(15) 0.7471(2) 0.55269(9) 0.0295(4) Uani d . 1 2 . .
    C C9 0.50397(19) 0.9291(3) 0.31700(11) 0.0468(6) Uani d . 1 2 . .
    H H9A 0.4979 0.8165 0.2944 0.070 Uiso calc R 1 2 . .
    H H9B 0.5074 1.0114 0.2759 0.070 Uiso calc R 1 2 . .
    H H9C 0.4397 0.9519 0.3411 0.070 Uiso calc R 1 2 . .
    C C10 0.48089(15) 0.6561(2) 0.58759(10) 0.0310(4) Uani d . 1 2 . .
    C C11 0.49926(16) 0.6069(3) 0.66553(11) 0.0388(5) Uani d . 1 2 . .
    H H11 0.5674 0.6330 0.6980 0.047 Uiso calc R 1 2 . .
    C C12 0.42033(17) 0.5211(3) 0.69639(12) 0.0433(5) Uani d . 1 2 . .
    H H12 0.4332 0.4885 0.7497 0.052 Uiso calc R 1 2 . .
    C C13 0.32297(17) 0.4839(3) 0.64853(12) 0.0412(5) Uani d . 1 2 . .
    C C14 0.30143(17) 0.5288(3) 0.57126(12) 0.0448(5) Uani d . 1 2 . .
    H H14 0.2335 0.5001 0.5392 0.054 Uiso calc R 1 2 . .
    C C15 0.37990(16) 0.6160(3) 0.54113(11) 0.0374(5) Uani d . 1 2 . .
    H H15 0.3654 0.6496 0.4880 0.045 Uiso calc R 1 2 . .
    C C16 0.83023(15) 0.5900(2) 0.64087(9) 0.0285(4) Uani d . 1 2 . .
    C C17 0.92867(16) 0.6178(3) 0.61585(11) 0.0404(5) Uani d . 1 2 . .
    H H17 0.9549 0.7281 0.6105 0.049 Uiso calc R 1 2 . .
    C C18 0.9876(2) 0.4805(4) 0.59885(13) 0.0560(7) Uani d . 1 2 . .
    H H18 1.0550 0.4967 0.5809 0.067 Uiso calc R 1 2 . .
    C C19 0.9509(2) 0.3218(4) 0.60738(13) 0.0593(7) Uani d . 1 2 . .
    H H19 0.9931 0.2291 0.5957 0.071 Uiso calc R 1 2 . .
    C C20 0.8531(2) 0.2952(3) 0.63286(12) 0.0502(6) Uani d . 1 2 . .
    H H20 0.8274 0.1846 0.6382 0.060 Uiso calc R 1 2 . .
    C C21 0.79281(17) 0.4303(2) 0.65049(10) 0.0346(4) Uani d . 1 2 . .
    H H21 0.7260 0.4136 0.6691 0.041 Uiso calc R 1 2 . .
loop_
    _atom_site_aniso_label
    _atom_site_aniso_U_11
    _atom_site_aniso_U_22
    _atom_site_aniso_U_33
    _atom_site_aniso_U_12
    _atom_site_aniso_U_13
    _atom_site_aniso_U_23
    S1 0.0319(2) 0.0365(3) 0.01842(18) -0.0017(2) -0.00255(15) -0.00149(16)
    F1 0.0605(9) 0.0742(10) 0.0490(7) -0.0177(8) 0.0169(7) 0.0140(7)
    F2 0.0472(8) 0.0810(11) 0.0534(8) -0.0180(7) 0.0181(6) -0.0046(7)
    O1 0.0336(7) 0.0419(8) 0.0206(5) 0.0028(6) -0.0039(5) 0.0011(5)
    O2 0.0475(9) 0.0385(8) 0.0342(7) -0.0110(7) -0.0085(6) -0.0043(6)
    C1 0.0323(9) 0.0332(10) 0.0203(7) 0.0009(8) -0.0009(7) 0.0005(6)
    C2 0.0355(10) 0.0335(10) 0.0220(7) 0.0032(8) 0.0010(7) -0.0006(7)
    C3 0.0402(11) 0.0401(11) 0.0291(8) -0.0035(9) 0.0038(8) 0.0001(8)
    C4 0.0492(13) 0.0424(12) 0.0364(10) -0.0045(10) 0.0131(9) 0.0019(9)
    C5 0.0597(14) 0.0422(12) 0.0262(8) 0.0027(11) 0.0089(9) 0.0048(8)
    C6 0.0512(12) 0.0358(11) 0.0226(8) 0.0083(9) 0.0009(8) -0.0005(7)
    C7 0.0365(10) 0.0335(10) 0.0237(8) 0.0025(8) 0.0017(7) -0.0010(7)
    C8 0.0319(9) 0.0346(10) 0.0195(7) 0.0048(8) -0.0020(6) -0.0018(7)
    C9 0.0606(15) 0.0510(13) 0.0233(8) 0.0095(11) -0.0073(9) 0.0016(8)
    C10 0.0282(9) 0.0351(10) 0.0282(8) 0.0040(8) 0.0010(7) -0.0048(7)
    C11 0.0316(10) 0.0525(13) 0.0297(9) -0.0033(9) -0.0020(7) 0.0011(8)
    C12 0.0386(12) 0.0578(14) 0.0330(9) -0.0011(10) 0.0050(8) 0.0044(9)
    C13 0.0334(11) 0.0481(13) 0.0445(11) -0.0044(9) 0.0135(9) -0.0064(9)
    C14 0.0311(11) 0.0622(15) 0.0398(10) -0.0052(10) 0.0031(8) -0.0127(10)
    C15 0.0307(10) 0.0519(13) 0.0276(8) 0.0014(9) -0.0003(7) -0.0071(8)
    C16 0.0269(9) 0.0384(10) 0.0177(7) -0.0006(8) -0.0030(6) 0.0017(7)
    C17 0.0341(11) 0.0562(13) 0.0297(9) -0.0007(10) 0.0021(8) 0.0097(9)
    C18 0.0421(13) 0.091(2) 0.0365(11) 0.0184(13) 0.0116(9) 0.0080(12)
    C19 0.0697(17) 0.0669(18) 0.0392(11) 0.0320(15) 0.0044(11) -0.0020(11)
    C20 0.0690(16) 0.0418(13) 0.0359(10) 0.0090(12) -0.0012(10) -0.0012(9)
    C21 0.0385(11) 0.0374(11) 0.0253(8) -0.0025(9) -0.0010(7) 0.0021(7)
_geom_special_details
;
 All esds (except the esd in the dihedral angle between two l.s. planes)
 are estimated using the full covariance matrix.  The cell esds are taken
 into account individually in the estimation of esds in distances, angles
 and torsion angles; correlations between esds in cell parameters are only
 used when they are defined by crystal symmetry.  An approximate (isotropic)
 treatment of cell esds is used for estimating esds involving l.s. planes.
;
loop_
    _geom_bond_atom_site_label_1
    _geom_bond_atom_site_label_2
    _geom_bond_site_symmetry_2
    _geom_bond_distance
    _geom_bond_publ_flag
    S1 O2 . 1.4855(14) ?
    S1 C1 . 1.7671(17) ?
    S1 C16 . 1.7846(19) ?
    F1 C4 . 1.362(2) ?
    F2 C13 . 1.354(2) ?
    O1 C8 . 1.3745(19) ?
    O1 C7 . 1.375(2) ?
    C1 C8 . 1.370(3) ?
    C1 C2 . 1.447(2) ?
    C2 C7 . 1.385(2) ?
    C2 C3 . 1.393(3) ?
    C3 C4 . 1.374(3) ?
    C3 H3 . 0.9500 ?
    C4 C5 . 1.383(3) ?
    C5 C6 . 1.384(3) ?
    C5 H5 . 0.9500 ?
    C6 C7 . 1.382(2) ?
    C6 C9 . 1.504(3) ?
    C8 C10 . 1.454(3) ?
    C9 H9A . 0.9800 ?
    C9 H9B . 0.9800 ?
    C9 H9C . 0.9800 ?
    C10 C11 . 1.392(2) ?
    C10 C15 . 1.399(3) ?
    C11 C12 . 1.379(3) ?
    C11 H11 . 0.9500 ?
    C12 C13 . 1.369(3) ?
    C12 H12 . 0.9500 ?
    C13 C14 . 1.372(3) ?
    C14 C15 . 1.374(3) ?
    C14 H14 . 0.9500 ?
    C15 H15 . 0.9500 ?
    C16 C21 . 1.378(3) ?
    C16 C17 . 1.383(3) ?
    C17 C18 . 1.379(3) ?
    C17 H17 . 0.9500 ?
    C18 C19 . 1.365(4) ?
    C18 H18 . 0.9500 ?
    C19 C20 . 1.378(4) ?
    C19 H19 . 0.9500 ?
    C20 C21 . 1.379(3) ?
    C20 H20 . 0.9500 ?
    C21 H21 . 0.9500 ?
loop_
    _geom_angle_atom_site_label_1
    _geom_angle_atom_site_label_2
    _geom_angle_atom_site_label_3
    _geom_angle_site_symmetry_1
    _geom_angle_site_symmetry_3
    _geom_angle
    _geom_angle_publ_flag
    O2 S1 C1 . . 106.59(8) ?
    O2 S1 C16 . . 107.00(9) ?
    C1 S1 C16 . . 97.50(8) ?
    C8 O1 C7 . . 107.27(14) ?
    C8 C1 C2 . . 107.38(15) ?
    C8 C1 S1 . . 127.41(14) ?
    C2 C1 S1 . . 125.21(14) ?
    C7 C2 C3 . . 119.46(16) ?
    C7 C2 C1 . . 104.94(16) ?
    C3 C2 C1 . . 135.60(17) ?
    C4 C3 C2 . . 115.45(18) ?
    C4 C3 H3 . . 122.3 ?
    C2 C3 H3 . . 122.3 ?
    F1 C4 C3 . . 117.86(19) ?
    F1 C4 C5 . . 117.40(18) ?
    C3 C4 C5 . . 124.7(2) ?
    C4 C5 C6 . . 120.34(18) ?
    C4 C5 H5 . . 119.8 ?
    C6 C5 H5 . . 119.8 ?
    C7 C6 C5 . . 114.88(18) ?
    C7 C6 C9 . . 121.7(2) ?
    C5 C6 C9 . . 123.46(17) ?
    O1 C7 C6 . . 124.24(17) ?
    O1 C7 C2 . . 110.63(15) ?
    C6 C7 C2 . . 125.12(19) ?
    C1 C8 O1 . . 109.77(15) ?
    C1 C8 C10 . . 135.78(15) ?
    O1 C8 C10 . . 114.43(15) ?
    C6 C9 H9A . . 109.5 ?
    C6 C9 H9B . . 109.5 ?
    H9A C9 H9B . . 109.5 ?
    C6 C9 H9C . . 109.5 ?
    H9A C9 H9C . . 109.5 ?
    H9B C9 H9C . . 109.5 ?
    C11 C10 C15 . . 118.17(18) ?
    C11 C10 C8 . . 122.99(16) ?
    C15 C10 C8 . . 118.84(16) ?
    C12 C11 C10 . . 121.16(18) ?
    C12 C11 H11 . . 119.4 ?
    C10 C11 H11 . . 119.4 ?
    C13 C12 C11 . . 118.55(19) ?
    C13 C12 H12 . . 120.7 ?
    C11 C12 H12 . . 120.7 ?
    F2 C13 C12 . . 118.68(19) ?
    F2 C13 C14 . . 118.93(19) ?
    C12 C13 C14 . . 122.4(2) ?
    C13 C14 C15 . . 118.77(19) ?
    C13 C14 H14 . . 120.6 ?
    C15 C14 H14 . . 120.6 ?
    C14 C15 C10 . . 120.96(18) ?
    C14 C15 H15 . . 119.5 ?
    C10 C15 H15 . . 119.5 ?
    C21 C16 C17 . . 121.41(19) ?
    C21 C16 S1 . . 118.17(14) ?
    C17 C16 S1 . . 120.28(16) ?
    C18 C17 C16 . . 118.0(2) ?
    C18 C17 H17 . . 121.0 ?
    C16 C17 H17 . . 121.0 ?
    C19 C18 C17 . . 121.2(2) ?
    C19 C18 H18 . . 119.4 ?
    C17 C18 H18 . . 119.4 ?
    C18 C19 C20 . . 120.5(2) ?
    C18 C19 H19 . . 119.8 ?
    C20 C19 H19 . . 119.8 ?
    C19 C20 C21 . . 119.5(2) ?
    C19 C20 H20 . . 120.3 ?
    C21 C20 H20 . . 120.3 ?
    C16 C21 C20 . . 119.5(2) ?
    C16 C21 H21 . . 120.3 ?
    C20 C21 H21 . . 120.3 ?
loop_
    _geom_torsion_atom_site_label_1
    _geom_torsion_atom_site_label_2
    _geom_torsion_atom_site_label_3
    _geom_torsion_atom_site_label_4
    _geom_torsion_site_symmetry_1
    _geom_torsion_site_symmetry_2
    _geom_torsion_site_symmetry_3
    _geom_torsion_site_symmetry_4
    _geom_torsion
    _geom_torsion_publ_flag
    O2 S1 C1 C8 . . . . -147.60(17) ?
    C16 S1 C1 C8 . . . . 102.09(18) ?
    O2 S1 C1 C2 . . . . 32.64(19) ?
    C16 S1 C1 C2 . . . . -77.66(17) ?
    C8 C1 C2 C7 . . . . 0.2(2) ?
    S1 C1 C2 C7 . . . . -179.97(14) ?
    C8 C1 C2 C3 . . . . -178.9(2) ?
    S1 C1 C2 C3 . . . . 0.9(3) ?
    C7 C2 C3 C4 . . . . -0.3(3) ?
    C1 C2 C3 C4 . . . . 178.7(2) ?
    C2 C3 C4 F1 . . . . -179.76(18) ?
    C2 C3 C4 C5 . . . . 0.6(3) ?
    F1 C4 C5 C6 . . . . 179.68(19) ?
    C3 C4 C5 C6 . . . . -0.7(4) ?
    C4 C5 C6 C7 . . . . 0.4(3) ?
    C4 C5 C6 C9 . . . . -178.7(2) ?
    C8 O1 C7 C6 . . . . 179.07(18) ?
    C8 O1 C7 C2 . . . . -0.1(2) ?
    C5 C6 C7 O1 . . . . -179.11(18) ?
    C9 C6 C7 O1 . . . . 0.0(3) ?
    C5 C6 C7 C2 . . . . -0.1(3) ?
    C9 C6 C7 C2 . . . . 179.01(19) ?
    C3 C2 C7 O1 . . . . 179.17(17) ?
    C1 C2 C7 O1 . . . . -0.1(2) ?
    C3 C2 C7 C6 . . . . 0.0(3) ?
    C1 C2 C7 C6 . . . . -179.23(18) ?
    C2 C1 C8 O1 . . . . -0.3(2) ?
    S1 C1 C8 O1 . . . . 179.93(13) ?
    C2 C1 C8 C10 . . . . 177.8(2) ?
    S1 C1 C8 C10 . . . . -1.9(3) ?
    C7 O1 C8 C1 . . . . 0.2(2) ?
    C7 O1 C8 C10 . . . . -178.35(15) ?
    C1 C8 C10 C11 . . . . 6.8(4) ?
    O1 C8 C10 C11 . . . . -175.11(18) ?
    C1 C8 C10 C15 . . . . -173.3(2) ?
    O1 C8 C10 C15 . . . . 4.8(3) ?
    C15 C10 C11 C12 . . . . 0.0(3) ?
    C8 C10 C11 C12 . . . . 179.87(19) ?
    C10 C11 C12 C13 . . . . 0.4(3) ?
    C11 C12 C13 F2 . . . . 178.5(2) ?
    C11 C12 C13 C14 . . . . 0.1(4) ?
    F2 C13 C14 C15 . . . . -179.3(2) ?
    C12 C13 C14 C15 . . . . -0.8(4) ?
    C13 C14 C15 C10 . . . . 1.2(3) ?
    C11 C10 C15 C14 . . . . -0.7(3) ?
    C8 C10 C15 C14 . . . . 179.34(19) ?
    O2 S1 C16 C21 . . . . 157.93(13) ?
    C1 S1 C16 C21 . . . . -92.11(14) ?
    O2 S1 C16 C17 . . . . -17.86(15) ?
    C1 S1 C16 C17 . . . . 92.11(15) ?
    C21 C16 C17 C18 . . . . 1.5(3) ?
    S1 C16 C17 C18 . . . . 177.18(15) ?
    C16 C17 C18 C19 . . . . -0.9(3) ?
    C17 C18 C19 C20 . . . . 0.4(3) ?
    C18 C19 C20 C21 . . . . -0.6(3) ?
    C17 C16 C21 C20 . . . . -1.8(3) ?
    S1 C16 C21 C20 . . . . -177.49(14) ?
    C19 C20 C21 C16 . . . . 1.3(3) ?
loop_
    _geom_hbond_atom_site_label_D
    _geom_hbond_atom_site_label_H
    _geom_hbond_atom_site_label_A
    _geom_hbond_site_symmetry_A
    _geom_hbond_distance_DH
    _geom_hbond_distance_HA
    _geom_hbond_distance_DA
    _geom_hbond_angle_DHA
    C20 H20 O2 1_545 0.95 2.35 3.252(3) 158.4
    C9 H9B Cg1 4_575 0.98 2.79 3.519(2) 132.3
_iucr_refine_instructions_details
;
TITL 1187 IN P2(1)/N
CELL  0.71073 12.36980  7.99670 17.41950 90.00000 100.32300 90.00000
ZERR 4  0.00080  0.00050  0.00100  0.00000  0.00400  0.00000
LATT 1
SYMM -X+ 0.50000, Y+ 0.50000, -Z+ 0.50000
SFAC C H O F S
UNIT 84 56 8 8 4
TEMP -100
PLAN 30
FMAP 2
L.S. 15
ACTA
EQIV $1 x, -1+y, z
HTAB C20 O2_$1
MPLA C16 C17 C18 C19 C20 C21
MPLA 9 C1 C2 C3 C4 C5 C6 C7 O1 C8
MPLA 6 C10 C11 C12 C13 C14 C15
CONF
BOND
BOND $H
WGHT    0.054500    0.650900
FVAR       0.16981
S1    5    0.752858    0.761551    0.668053    11.00000    0.03188    0.03653 =
         0.01842   -0.00149   -0.00255   -0.00169
F1    4    0.887561    1.088787    0.405812    11.00000    0.06050    0.07422 =
         0.04899    0.01395    0.01692   -0.01768
F2    4    0.246266    0.396342    0.678220    11.00000    0.04719    0.08098 =
         0.05341   -0.00461    0.01814   -0.01803
O1    3    0.525312    0.796037    0.476821    11.00000    0.03356    0.04190 =
         0.02065    0.00109   -0.00390    0.00276
O2    3    0.828733    0.906713    0.682335    11.00000    0.04755    0.03854 =
         0.03425   -0.00430   -0.00854   -0.01100
C1    1    0.668919    0.794724    0.576010    11.00000    0.03230    0.03322 =
         0.02029    0.00050   -0.00092    0.00091
C2    1    0.702977    0.878614    0.510665    11.00000    0.03552    0.03348 =
         0.02199   -0.00059    0.00101    0.00318
C3    1    0.799650    0.952056    0.496521    11.00000    0.04015    0.04011 =
         0.02914    0.00006    0.00381   -0.00348
AFIX  43
H3    2    0.864307    0.957479    0.535207    11.00000   -1.20000
AFIX   0
C4    1    0.795123    1.016094    0.422834    11.00000    0.04918    0.04236 =
         0.03637    0.00191    0.01312   -0.00452
C5    1    0.703096    1.013093    0.364549    11.00000    0.05973    0.04223 =
         0.02616    0.00475    0.00885    0.00273
AFIX  43
H5    2    0.706126    1.061201    0.315115    11.00000   -1.20000
AFIX   0
C6    1    0.606608    0.940360    0.377872    11.00000    0.05121    0.03582 =
         0.02255   -0.00048    0.00094    0.00829
C7    1    0.611353    0.875391    0.451888    11.00000    0.03654    0.03353 =
         0.02374   -0.00104    0.00172    0.00255
C8    1    0.561664    0.747059    0.552693    11.00000    0.03192    0.03457 =
         0.01949   -0.00181   -0.00200    0.00482
C9    1    0.503972    0.929059    0.316995    11.00000    0.06060    0.05103 =
         0.02330    0.00159   -0.00730    0.00954
AFIX 137
H9A   2    0.497868    0.816522    0.294357    11.00000   -1.50000
H9B   2    0.507424    1.011439    0.275853    11.00000   -1.50000
H9C   2    0.439747    0.951851    0.341109    11.00000   -1.50000
AFIX   0
C10   1    0.480889    0.656129    0.587587    11.00000    0.02822    0.03514 =
         0.02823   -0.00476    0.00104    0.00403
C11   1    0.499257    0.606948    0.665526    11.00000    0.03156    0.05246 =
         0.02969    0.00111   -0.00202   -0.00326
AFIX  43
H11   2    0.567364    0.632994    0.698011    11.00000   -1.20000
AFIX   0
C12   1    0.420326    0.521101    0.696388    11.00000    0.03860    0.05777 =
         0.03301    0.00441    0.00504   -0.00109
AFIX  43
H12   2    0.433230    0.488501    0.749692    11.00000   -1.20000
AFIX   0
C13   1    0.322970    0.483886    0.648531    11.00000    0.03344    0.04813 =
         0.04448   -0.00635    0.01352   -0.00445
C14   1    0.301431    0.528787    0.571262    11.00000    0.03105    0.06221 =
         0.03980   -0.01266    0.00308   -0.00521
AFIX  43
H14   2    0.233502    0.500076    0.539200    11.00000   -1.20000
AFIX   0
C15   1    0.379899    0.616009    0.541132    11.00000    0.03072    0.05187 =
         0.02765   -0.00706   -0.00025    0.00137
AFIX  43
H15   2    0.365360    0.649572    0.487963    11.00000   -1.20000
AFIX   0
C16   1    0.830227    0.589978    0.640873    11.00000    0.02687    0.03843 =
         0.01771    0.00174   -0.00304   -0.00064
C17   1    0.928671    0.617820    0.615852    11.00000    0.03413    0.05617 =
         0.02967    0.00974    0.00214   -0.00067
AFIX  43
H17   2    0.954884    0.728124    0.610541    11.00000   -1.20000
AFIX   0
C18   1    0.987617    0.480540    0.598848    11.00000    0.04214    0.09097 =
         0.03647    0.00795    0.01164    0.01843
AFIX  43
H18   2    1.054972    0.496736    0.580872    11.00000   -1.20000
AFIX   0
C19   1    0.950937    0.321828    0.607378    11.00000    0.06968    0.06691 =
         0.03924   -0.00198    0.00444    0.03202
AFIX  43
H19   2    0.993140    0.229075    0.595663    11.00000   -1.20000
AFIX   0
C20   1    0.853108    0.295168    0.632865    11.00000    0.06898    0.04180 =
         0.03592   -0.00118   -0.00120    0.00900
AFIX  43
H20   2    0.827436    0.184570    0.638247    11.00000   -1.20000
AFIX   0
C21   1    0.792810    0.430328    0.650485    11.00000    0.03846    0.03743 =
         0.02529    0.00215   -0.00102   -0.00253
AFIX  43
H21   2    0.725989    0.413558    0.669107    11.00000   -1.20000
HKLF 4
REM  1187 IN P2(1)/N
REM R1 =  0.0442 for   3147 Fo > 4sig(Fo)  and  0.0664 for all   4267 data
REM    236 parameters refined using      0 restraints
END
WGHT      0.0545      0.6519
REM Highest difference peak  0.337,  deepest hole -0.286,  1-sigma level  0.052
Q1    1   0.7953  0.6586  0.6482  11.00000  0.05    0.34
Q2    1   0.7623  0.8842  0.6714  11.00000  0.05    0.33
Q3    1   0.2379  0.5171  0.6790  11.00000  0.05    0.29
Q4    1   0.7930  0.5255  0.6414  11.00000  0.05    0.26
Q5    1   0.7400  0.1420  0.6668  11.00000  0.05    0.25
Q6    1   0.6108  0.7791  0.5768  11.00000  0.05    0.25
Q7    1   0.8829  0.5903  0.6365  11.00000  0.05    0.24
Q8    1   0.6959  0.8370  0.5466  11.00000  0.05    0.24
Q9    1   0.8369  0.3572  0.6588  11.00000  0.05    0.23
Q10   1   0.5257  0.6641  0.5661  11.00000  0.05    0.21
Q11   1   0.8225  0.8285  0.6507  11.00000  0.05    0.21
Q12   1   0.7185  0.7053  0.7026  11.00000  0.05    0.21
Q13   1   0.9073  0.3031  0.6259  11.00000  0.05    0.21
Q14   1   0.4385  0.6128  0.5653  11.00000  0.05    0.21
Q15   1   0.8069  0.9461  0.4498  11.00000  0.05    0.21
Q16   1   0.4547  0.8102  0.3238  11.00000  0.05    0.21
Q17   1   0.6536  0.9144  0.4880  11.00000  0.05    0.20
Q18   1   0.6131  0.8967  0.4168  11.00000  0.05    0.20
Q19   1   0.6371  1.0338  0.3773  11.00000  0.05    0.19
Q20   1   0.3827  0.4778  0.6694  11.00000  0.05    0.19
Q21   1   0.6785  0.7239  0.6889  11.00000  0.05    0.19
Q22   1   0.8195  0.0768  0.6764  11.00000  0.05    0.19
Q23   1   0.9320  0.5232  0.6133  11.00000  0.05    0.19
Q24   1   0.5605  0.9246  0.3449  11.00000  0.05    0.18
Q25   1   0.7447  1.0128  0.3994  11.00000  0.05    0.18
Q26   1   0.4429  0.5991  0.6799  11.00000  0.05    0.18
Q27   1   0.4630  0.5469  0.6748  11.00000  0.05    0.18
Q28   1   0.3242  0.4565  0.6064  11.00000  0.05    0.18
Q29   1   0.8037  0.9932  0.6753  11.00000  0.05    0.18
Q30   1   0.8987  1.2448  0.4218  11.00000  0.05    0.18
;
