# Supplementary material for: 5-Fluoro-2-(4-fluoro­phen­yl)-7-methyl-3-phenyl­sulfinyl-1-benzo­furan
Source: Acta Crystallogr Sect E Struct Rep Online. 2013 Jun 29;69(Pt 7):o1187. doi: 10.1107/S1600536813017583 (PMC3770441; doi:10.1107/S1600536813017583)
Supplement: Supplementary file 2 [file e-69-o1187-Isup2.hkl]

# 
# h,k,l, Fc-squared, Fo-squared, sigma(Fo-squared) and status flag 
# 
data_I
_shelx_title ' 1187 IN P2(1)/N' 
_shelx_refln_list_code          4 
_shelx_F_calc_maximum      176.47 
_exptl_crystal_F_000       760.00 
_reflns_d_resolution_high  0.7458 
 
loop_ 
 _symmetry_equiv_pos_as_xyz 
 'x, y, z' 
 '-x+1/2, y+1/2, -z+1/2' 
 '-x, -y, -z' 
 'x-1/2, -y-1/2, z-1/2' 
 
_cell_length_a    12.3698 
_cell_length_b     7.9967 
_cell_length_c    17.4195 
_cell_angle_alpha  90.000 
_cell_angle_beta  100.323 
_cell_angle_gamma  90.000 
 
_shelx_F_squared_multiplier     1.000 
 
loop_ 
 _refln_index_h 
 _refln_index_k 
 _refln_index_l 
 _refln_F_squared_calc 
 _refln_F_squared_meas 
 _refln_F_squared_sigma 
 _refln_observed_status 
   2   0   0     3575.37     3763.94     92.19 o 
   4   0   0     6283.20     6184.06    151.60 o 
   6   0   0       45.96       85.26      5.22 o 
   8   0   0      399.76      363.67     13.16 o 
  10   0   0       87.90       91.31      8.26 o 
  12   0   0      372.05      390.31     27.38 o 
  14   0   0      172.52      245.39     34.34 o 
  16   0   0      225.18      221.16     45.22 o 
   1   1   0      156.35      161.63      8.11 o 
   2   1   0     3125.07     3026.44     65.75 o 
   3   1   0     2957.77     2939.11     54.38 o 
   4   1   0      556.42      487.64     11.32 o 
   5   1   0      125.56      120.77      4.24 o 
   6   1   0       22.51       23.77      2.65 o 
   7   1   0        0.05       -0.42      2.22 o 
   8   1   0       75.15       88.66      4.82 o 
   9   1   0       16.27       18.16      3.66 o 
  10   1   0       14.00       14.57      3.96 o 
  11   1   0       62.01       63.78      7.60 o 
  12   1   0       21.42       27.59      6.89 o 
  13   1   0       25.38       28.19      8.45 o 
  14   1   0       33.20       17.06      9.74 o 
  15   1   0       15.21       15.11     13.25 o 
  16   1   0        0.28      -16.14     16.14 o 
   0   2   0     4877.76     4884.09    147.70 o 
   1   2   0     3032.58     2940.81     61.20 o 
   2   2   0      980.09     1120.94     38.10 o 
   3   2   0      376.49      415.27      9.70 o 
   4   2   0      871.76      832.85     20.27 o 
   5   2   0      236.77      251.13     10.04 o 
   6   2   0      947.99      908.30     18.35 o 
   7   2   0      855.30      866.03     21.69 o 
   8   2   0     1062.19      994.36     22.56 o 
   9   2   0        7.55        3.96      3.00 o 
  10   2   0     2809.33     2749.77     60.29 o 
  11   2   0      681.20      660.95     19.75 o 
  12   2   0      231.82      236.03     13.13 o 
  13   2   0        1.61       -5.67      7.43 o 
  14   2   0      152.14      180.87     17.29 o 
  15   2   0        5.12       -4.31      9.78 o 
   1   3   0      609.18      611.83     13.86 o 
   2   3   0     1094.38     1135.23     27.25 o 
   3   3   0     1622.31     1775.04     42.50 o 
   4   3   0      153.50      193.07      5.38 o 
   5   3   0       17.93       16.68      2.36 o 
   6   3   0      561.80      566.83     23.51 o 
   7   3   0      675.76      694.40     16.89 o 
   8   3   0      847.47      787.38     20.90 o 
   9   3   0      378.57      435.91     22.65 o 
  10   3   0      484.80      513.41     18.18 o 
  11   3   0       16.70        4.27      6.84 o 
  12   3   0       34.76       40.17      8.95 o 
  13   3   0       27.19       30.74      9.10 o 
  14   3   0        2.21        2.83      9.08 o 
  15   3   0        0.00      -10.55     10.55 o 
   0   4   0      188.13      151.57      7.03 o 
   1   4   0      289.76      259.39      7.24 o 
   2   4   0      908.68      902.70     18.59 o 
   3   4   0       54.29       53.72      4.85 o 
   4   4   0     1527.54     1487.50     36.25 o 
   5   4   0      166.97      129.08      8.42 o 
   6   4   0      260.45      232.50      7.01 o 
   7   4   0        0.71       -3.53      4.21 o 
   8   4   0       89.73      109.17      8.41 o 
   9   4   0      585.09      536.20     28.47 o 
  10   4   0      199.83      230.27     13.14 o 
  11   4   0      148.68      167.44     12.80 o 
  12   4   0       89.46       92.45     11.71 o 
  13   4   0      142.86      159.15     13.81 o 
  14   4   0       11.36       13.49     10.26 o 
  15   4   0        4.94       17.26     11.01 o 
   1   5   0      428.41      391.20      9.60 o 
   2   5   0       28.58       30.69      2.88 o 
   3   5   0       87.47      101.84      9.58 o 
   4   5   0      504.77      515.48     17.64 o 
   5   5   0        0.24        4.25      2.66 o 
   6   5   0       57.33       43.76      4.47 o 
   7   5   0      798.95      694.77     27.90 o 
   8   5   0       91.55       90.10      9.43 o 
   9   5   0        0.45       -3.91      3.91 o 
  10   5   0        1.59        7.38      4.90 o 
  11   5   0       12.49       11.31      5.51 o 
  12   5   0        8.76       13.59      7.99 o 
  13   5   0        0.03       -0.97      9.94 o 
  14   5   0        7.21        4.42      9.74 o 
   0   6   0     1423.86     1439.39     47.50 o 
   1   6   0      440.05      421.75     11.42 o 
   2   6   0      635.05      602.93     14.59 o 
   3   6   0       13.41       30.72      4.41 o 
   4   6   0       68.31       55.62      5.70 o 
   5   6   0      276.64      294.02     11.51 o 
   6   6   0      384.40      397.71     16.18 o 
   7   6   0        0.30       -1.52      4.98 o 
   8   6   0      294.21      288.49     16.79 o 
   9   6   0       55.29       58.45      8.80 o 
  10   6   0      135.75      135.99     12.04 o 
  11   6   0       98.94       89.80     11.45 o 
  12   6   0      150.28      158.16     14.22 o 
  13   6   0       35.81       67.20     12.20 o 
   1   7   0      220.98      215.75      7.89 o 
   2   7   0       27.88       18.53      4.18 o 
   3   7   0        0.15       -3.86      3.86 o 
   4   7   0       14.33        7.73      4.51 o 
   5   7   0       89.47       81.51      9.75 o 
   6   7   0        4.51        8.82      7.04 o 
   7   7   0       42.04       44.62      6.96 o 
   8   7   0      120.97      108.51     13.63 o 
   9   7   0        4.72       13.48      7.15 o 
  10   7   0        0.57        4.64     10.24 o 
  11   7   0        2.98        6.34      8.57 o 
  12   7   0        3.59       19.48     12.60 o 
   0   8   0      266.98      274.92     16.79 o 
   1   8   0      128.31      145.55      7.41 o 
   2   8   0      172.51      212.81     14.11 o 
   3   8   0      139.56      162.45      9.97 o 
   4   8   0       83.42      111.13     11.20 o 
   5   8   0        4.00        7.66      6.99 o 
   6   8   0      231.23      272.06     17.61 o 
   7   8   0        1.19        8.24      8.00 o 
   8   8   0       34.83       45.91     10.64 o 
   9   8   0        7.09       12.36      7.92 o 
  10   8   0       27.53       36.68      9.45 o 
   1   9   0        0.01       -5.20      5.20 o 
   2   9   0        4.08       -3.94      6.61 o 
   3   9   0        1.79        3.05      6.63 o 
   4   9   0        8.12       -4.77      6.73 o 
   5   9   0       14.84       15.83      7.72 o 
   6   9   0        2.40       -1.79     10.56 o 
   7   9   0        2.92        2.27      8.77 o 
   8   9   0        2.07       -6.71     14.70 o 
   0  10   0        4.51       -8.62      8.62 o 
   1  10   0       30.74        0.56      7.85 o 
   2  10   0        1.46       -8.21      9.26 o 
   3  10   0        5.13       -5.94     11.46 o 
   4  10   0       63.02       73.41     13.36 o 
   5  10   0        0.69        6.93      8.61 o 
 -15   0   1       22.05       10.47     16.25 o 
 -13   0   1       11.16       10.36     12.07 o 
 -11   0   1      526.38      509.17     22.91 o 
  -9   0   1      611.47      574.81     19.94 o 
  -7   0   1     1041.50     1186.42     32.34 o 
  -5   0   1      169.83      156.12      6.57 o 
  -3   0   1       20.21       15.17      2.45 o 
  -1   0   1     7286.86     7315.12    208.20 o 
   1   0   1     1043.96     1146.65     28.55 o 
   3   0   1     3608.04     3756.26     92.64 o 
   5   0   1       45.07       59.89      4.29 o 
   7   0   1       30.95       29.37      4.13 o 
   9   0   1       60.66       59.00      6.29 o 
  11   0   1     1444.20     1530.51     51.72 o 
  13   0   1      251.81      331.68     26.69 o 
  15   0   1       47.76       39.36     26.14 o 
 -16   1   1        0.24      -13.79     17.16 o 
 -15   1   1      132.47      113.15     20.12 o 
 -14   1   1        7.83       14.60     11.19 o 
 -13   1   1      139.13      120.38     11.43 o 
 -12   1   1       77.16       74.47     12.07 o 
 -11   1   1      236.93      240.94     14.24 o 
 -10   1   1       45.21       47.49      4.76 o 
  -9   1   1       38.41       35.00      4.12 o 
  -8   1   1        8.26        6.18      2.81 o 
  -7   1   1        5.06        8.78      2.47 o 
  -6   1   1       37.18       49.71      4.66 o 
  -5   1   1      702.04      589.16     11.93 o 
  -4   1   1      422.49      439.12     10.71 o 
  -3   1   1     1599.04     1512.74     28.66 o 
  -2   1   1       91.69       71.19      4.89 o 
  -1   1   1     2762.41     2740.67     60.13 o 
   0   1   1       26.76       49.40      3.90 o 
   1   1   1     5576.63     5541.46    100.57 o 
   2   1   1     6837.73     7082.97    160.10 o 
   3   1   1      104.12      111.57      4.82 o 
   4   1   1     1694.64     1743.27     43.04 o 
   5   1   1     2303.60     2282.55     42.68 o 
   6   1   1      270.82      312.09      8.15 o 
   7   1   1       42.77       49.09      3.54 o 
   8   1   1        0.35       -2.62      2.62 o 
   9   1   1        4.20        1.69      3.08 o 
  10   1   1      349.40      365.27     11.72 o 
  11   1   1      305.05      310.34     12.45 o 
  12   1   1      174.67      165.22     11.13 o 
  13   1   1      100.83      107.26     12.33 o 
  14   1   1        8.44        8.93      9.70 o 
  15   1   1        0.32      -12.52     12.52 o 
  16   1   1       54.79       51.54     36.50 o 
 -16   2   1        0.01      -19.67     19.67 o 
 -15   2   1      103.94       94.05     13.10 o 
 -14   2   1       57.07       66.79     14.11 o 
 -13   2   1       80.98       75.07      9.17 o 
 -12   2   1      185.52      176.65      9.83 o 
 -11   2   1      263.08      273.83     17.47 o 
 -10   2   1      787.63      735.27     19.97 o 
  -9   2   1       51.64       52.73      4.22 o 
  -8   2   1       85.29       78.50      4.36 o 
  -7   2   1      640.76      669.64     17.50 o 
  -6   2   1        1.09        0.60      2.00 o 
  -5   2   1     3117.02     3288.27     61.36 o 
  -4   2   1      207.13      226.20      7.00 o 
  -3   2   1        0.54        3.49      1.62 o 
  -2   2   1    27786.31    27632.10    615.60 o 
  -1   2   1    20606.18    20460.40    438.38 o 
   0   2   1      328.36      306.76      7.22 o 
   1   2   1     4575.02     4343.94     79.09 o 
   2   2   1      310.31      299.58     11.10 o 
   3   2   1     1224.04     1162.42     22.06 o 
   4   2   1      387.20      365.52      9.12 o 
   5   2   1      181.55      137.09      5.15 o 
   6   2   1      840.67      791.56     17.27 o 
   7   2   1      863.87      792.66     17.42 o 
   8   2   1       62.11       57.29      7.76 o 
   9   2   1      103.06      103.17      6.12 o 
  10   2   1       13.14       14.69      5.37 o 
  11   2   1      327.01      343.81     14.41 o 
  12   2   1       79.99       99.72     12.32 o 
  13   2   1       86.48       97.06      9.93 o 
  14   2   1       31.98       26.44     10.63 o 
  15   2   1       84.76      114.02     17.78 o 
 -15   3   1        0.55       -3.05      9.68 o 
 -14   3   1       31.54       38.23      9.99 o 
 -13   3   1       22.04        9.06      8.26 o 
 -12   3   1       11.28       -0.11      7.98 o 
 -11   3   1       51.90       45.46      8.85 o 
 -10   3   1       70.65       78.58      9.41 o 
  -9   3   1     1276.76     1256.88     56.19 o 
  -8   3   1       28.45       25.71      5.64 o 
  -7   3   1      517.59      453.48     14.37 o 
  -6   3   1       51.55       69.02      4.46 o 
  -5   3   1     1957.16     1944.17     40.82 o 
  -4   3   1       73.73       89.06      6.54 o 
  -3   3   1     1504.42     1465.44     38.15 o 
  -2   3   1       17.42       26.29      2.71 o 
  -1   3   1      686.13      769.13     18.06 o 
   0   3   1        0.77        0.23      1.25 o 
   1   3   1     1767.65     1774.76     33.27 o 
   2   3   1       19.65       32.56      2.24 o 
   3   3   1      704.07      772.50     18.38 o 
   4   3   1        2.02       12.46      1.71 o 
   5   3   1      108.86      111.28      4.48 o 
   6   3   1      175.37      174.65      8.41 o 
   7   3   1       20.97       18.80      2.42 o 
   8   3   1       47.54       45.96      9.24 o 
   9   3   1        0.63        4.41      5.23 o 
  10   3   1       30.72       36.28      7.14 o 
  11   3   1      111.82      135.56     10.31 o 
  12   3   1       52.32       32.18      9.12 o 
  13   3   1        0.74       -8.07      8.07 o 
  14   3   1       25.90       17.96     10.03 o 
  15   3   1       31.26       36.96     12.89 o 
 -15   4   1       80.64       77.99     13.22 o 
 -14   4   1       21.74       25.85     10.49 o 
 -13   4   1      143.87      137.27     13.15 o 
 -12   4   1        0.43       -1.54      7.93 o 
 -11   4   1       46.06       45.37      9.14 o 
 -10   4   1       49.34       52.76      7.95 o 
  -9   4   1       85.50       91.89      8.86 o 
  -8   4   1       82.95       81.76      7.64 o 
  -7   4   1     2349.71     2243.39     52.50 o 
  -6   4   1      606.81      613.21     15.59 o 
  -5   4   1      584.44      573.81     15.70 o 
  -4   4   1       56.14       59.96      4.31 o 
  -3   4   1     1028.76      992.82     24.83 o 
  -2   4   1      716.45      733.78     17.39 o 
  -1   4   1      136.40      128.86      4.59 o 
   0   4   1       13.19       18.75      2.02 o 
   1   4   1       77.93       74.21      3.68 o 
   2   4   1       77.13       83.62      3.60 o 
   3   4   1      446.95      401.89     10.34 o 
   4   4   1      306.12      369.57     11.30 o 
   5   4   1     1325.57     1291.36     31.56 o 
   6   4   1      353.95      365.78      9.99 o 
   7   4   1      903.34      859.73     32.70 o 
   8   4   1      440.71      389.74     12.09 o 
   9   4   1     3409.21     3204.54     99.72 o 
  10   4   1       13.77        8.01      6.65 o 
  11   4   1      133.97      135.59     12.31 o 
  12   4   1      212.63      208.97     15.22 o 
  13   4   1       44.52       38.47     10.43 o 
  14   4   1       17.43       -2.33     12.51 o 
 -14   5   1        0.88       -8.23     10.15 o 
 -13   5   1       39.54       43.12      8.25 o 
 -12   5   1       20.26       21.11      6.66 o 
 -11   5   1       38.35       37.71      6.62 o 
 -10   5   1      160.75      147.90      9.52 o 
  -9   5   1      351.11      325.77     12.72 o 
  -8   5   1       61.25       68.87      7.81 o 
  -7   5   1      102.01      102.63      8.14 o 
  -6   5   1        6.51        9.01      4.69 o 
  -5   5   1      209.97      213.44      8.61 o 
  -4   5   1      236.44      260.38     14.36 o 
  -3   5   1       33.19       51.35      3.54 o 
  -2   5   1       22.58       21.08      2.67 o 
  -1   5   1      368.47      353.47      9.50 o 
   0   5   1       54.81       62.46      3.46 o 
   1   5   1        0.57        0.14      1.95 o 
   2   5   1      389.59      396.79      9.76 o 
   3   5   1       16.65        8.13      2.47 o 
   4   5   1      787.89      754.74     20.32 o 
   5   5   1       58.45       61.41      4.15 o 
   6   5   1        1.00        3.40      4.04 o 
   7   5   1      127.10      113.74      8.50 o 
   8   5   1       11.40       15.19     10.49 o 
   9   5   1      132.77      129.07      7.68 o 
  10   5   1        0.01       -3.12      5.38 o 
  11   5   1      100.69      109.10      8.67 o 
  12   5   1       13.20        9.42      6.08 o 
  13   5   1       53.66       48.52      8.08 o 
  14   5   1       18.78       14.14      7.81 o 
 -13   6   1       63.71       54.39     11.85 o 
 -12   6   1        6.26        0.64     14.92 o 
 -11   6   1      166.67      176.21     14.07 o 
 -10   6   1        0.64        6.53      8.46 o 
  -9   6   1        0.39       -3.11      6.59 o 
  -8   6   1       45.01       39.12      7.58 o 
  -7   6   1       24.84       15.06      5.72 o 
  -6   6   1        1.17        6.03      4.53 o 
  -5   6   1        1.31        6.89      4.44 o 
  -4   6   1        1.42       -2.20      3.55 o 
  -3   6   1       30.35       40.29      4.62 o 
  -2   6   1       44.53       45.28      4.02 o 
  -1   6   1      910.43      898.24     20.91 o 
   0   6   1      261.31      253.43      8.31 o 
   1   6   1     1207.01     1148.59     25.11 o 
   2   6   1      419.01      398.36     10.60 o 
   3   6   1     1354.03     1304.14     34.64 o 
   4   6   1       74.99       79.42      5.75 o 
   5   6   1      312.11      277.46     14.81 o 
   6   6   1       13.94       12.75      4.61 o 
   7   6   1       23.75       17.33      5.62 o 
   8   6   1       84.56       76.16      8.25 o 
   9   6   1        0.07       -4.46      6.25 o 
  10   6   1       31.35       32.12      8.16 o 
  11   6   1       30.44       37.40      9.71 o 
  12   6   1       18.07       25.64     13.87 o 
  13   6   1       38.06       52.65     11.95 o 
 -12   7   1       16.82       15.54     11.58 o 
 -11   7   1       46.34       41.81     10.24 o 
 -10   7   1        5.64       15.43      9.38 o 
  -9   7   1       11.36        8.46      6.94 o 
  -8   7   1       46.85       44.89      7.94 o 
  -7   7   1       10.36        9.78      5.55 o 
  -6   7   1        1.75       -1.74      6.81 o 
  -5   7   1      294.80      257.24     15.74 o 
  -4   7   1        0.80       -1.27      4.00 o 
  -3   7   1      262.98      249.93     11.36 o 
  -2   7   1      126.61      123.16      6.79 o 
  -1   7   1      591.28      583.13     14.81 o 
   0   7   1      246.34      246.30      8.72 o 
   1   7   1      111.94      115.72      5.89 o 
   2   7   1      118.01      109.98      6.49 o 
   3   7   1        3.18        3.45      4.00 o 
   4   7   1      143.64      143.09     15.33 o 
   5   7   1      205.46      205.36     14.22 o 
   6   7   1       37.24       32.10      8.31 o 
   7   7   1        7.32        1.95      5.20 o 
   8   7   1       47.77       59.71      8.22 o 
   9   7   1       11.72       10.80      7.09 o 
  10   7   1        0.17       15.44      9.59 o 
  11   7   1       30.00       36.83     13.46 o 
  12   7   1       73.18       93.49     14.75 o 
 -10   8   1       24.30       32.31     10.40 o 
  -9   8   1       73.04       78.26     10.41 o 
  -8   8   1        8.23       10.34      7.33 o 
  -7   8   1      290.56      293.37     18.95 o 
  -6   8   1       60.40       71.56     10.28 o 
  -5   8   1      118.71      112.30     14.37 o 
  -4   8   1        5.73        2.01      6.19 o 
  -3   8   1      166.94      174.02      9.45 o 
  -2   8   1      232.22      232.20      9.79 o 
  -1   8   1       37.68       33.97      5.13 o 
   0   8   1      124.50      142.80      9.07 o 
   1   8   1       12.43        7.80      4.39 o 
   2   8   1       40.79       46.53      6.14 o 
   3   8   1       33.26       28.44      7.76 o 
   4   8   1        0.84        4.27      6.61 o 
   5   8   1      119.16      116.19     13.11 o 
   6   8   1       65.10       84.57     12.85 o 
   7   8   1       20.40       11.51      8.49 o 
   8   8   1       40.33       46.32     10.87 o 
   9   8   1       43.75       40.54     10.03 o 
  10   8   1       30.27       46.53     10.29 o 
  -8   9   1        1.23       -0.08      7.65 o 
  -7   9   1      102.25      126.51     16.42 o 
  -6   9   1        6.80       -1.10      7.26 o 
  -5   9   1       16.80       22.25      8.08 o 
  -4   9   1       55.60       60.66      9.23 o 
  -3   9   1        7.56        3.54      6.80 o 
  -2   9   1        3.32       -5.09      5.36 o 
  -1   9   1        0.22       -5.18      5.18 o 
   0   9   1       32.28       23.41      6.14 o 
   1   9   1       53.78       45.17      7.19 o 
   2   9   1       53.84       43.68     10.54 o 
   3   9   1        5.06        2.67      6.59 o 
   4   9   1       30.60       33.89     10.83 o 
   5   9   1       22.50       21.42      9.11 o 
   6   9   1       13.34       21.75      9.20 o 
   7   9   1       52.74       61.50     11.48 o 
   8   9   1        2.30       -0.83     17.67 o 
  -5  10   1       12.76       21.39      8.90 o 
  -4  10   1       45.52       34.25     11.73 o 
  -3  10   1       39.07       48.96     11.68 o 
  -2  10   1       92.92       86.74     13.42 o 
  -1  10   1       27.30       25.83      7.19 o 
   0  10   1       22.06       21.67      8.38 o 
   1  10   1        1.30       -9.70      9.70 o 
   2  10   1        1.56       -7.51      9.30 o 
   3  10   1       70.66       66.04     12.78 o 
   4  10   1       11.19       -5.84     11.27 o 
   5  10   1      180.84      196.14     16.72 o 
 -16   0   2       41.72       35.84     18.77 o 
 -14   0   2       10.02       -7.33     32.43 o 
 -12   0   2     1929.15     1942.56     64.72 o 
 -10   0   2      743.04      781.19     25.80 o 
  -8   0   2     1201.44     1176.46     32.59 o 
  -6   0   2      203.99      192.30      7.89 o 
  -4   0   2      454.25      447.24     13.01 o 
  -2   0   2     7740.56     7592.92    204.54 o 
   0   0   2     3959.56     4248.49     96.00 o 
   2   0   2    25485.60    27372.31    620.65 o 
   4   0   2     3985.32     3998.07     99.27 o 
   6   0   2     3343.97     3428.80     86.15 o 
   8   0   2       24.39       16.52      4.58 o 
  10   0   2      601.91      619.98     21.87 o 
  12   0   2      435.87      516.86     31.94 o 
  14   0   2      104.32       71.48     26.15 o 
 -16   1   2      139.41      114.51     16.74 o 
 -15   1   2       65.59       51.11     22.17 o 
 -14   1   2      114.18      113.53     11.45 o 
 -13   1   2      202.40      164.49     13.38 o 
 -12   1   2      346.15      355.08     17.90 o 
 -11   1   2      152.90      169.46     11.07 o 
 -10   1   2      134.62      120.46      9.35 o 
  -9   1   2       36.94       35.71      4.94 o 
  -8   1   2        0.62        0.09      2.49 o 
  -7   1   2      101.74      129.27      5.01 o 
  -6   1   2     1228.49     1106.57     25.31 o 
  -5   1   2      192.29      208.01      5.67 o 
  -4   1   2       91.16       92.29      3.60 o 
  -3   1   2      496.79      508.92     10.27 o 
  -2   1   2     5301.64     5300.38     93.52 o 
  -1   1   2      301.56      270.59      6.20 o 
   0   1   2     5398.21     5411.05    127.88 o 
   1   1   2     1242.65     1353.21     65.00 o 
   2   1   2       91.85      112.98      3.11 o 
   3   1   2     3615.10     3653.30     65.77 o 
   4   1   2      498.96      467.84      9.95 o 
   5   1   2      212.32      245.74      6.78 o 
   6   1   2       53.79       75.05      4.09 o 
   7   1   2       21.20       33.45      3.88 o 
   8   1   2      216.76      211.41      7.75 o 
   9   1   2      419.85      454.82     13.20 o 
  10   1   2      156.25      153.58      8.25 o 
  11   1   2      458.21      504.12     34.17 o 
  12   1   2      421.50      459.28     20.96 o 
  13   1   2        1.06        2.03      8.89 o 
  14   1   2       13.87       -0.29      8.96 o 
  15   1   2        0.06       -0.99     16.44 o 
 -16   2   2       10.14       10.10     12.73 o 
 -15   2   2        0.16      -10.29     10.29 o 
 -14   2   2        0.46        2.30      8.66 o 
 -13   2   2       28.54        9.20      6.67 o 
 -12   2   2      145.67      139.07     14.39 o 
 -11   2   2      162.74      162.78      8.68 o 
 -10   2   2      388.73      385.59     13.23 o 
  -9   2   2     1431.48     1299.62     25.88 o 
  -8   2   2      206.22      212.35      8.94 o 
  -7   2   2      376.13      381.81      9.27 o 
  -6   2   2     1075.20     1099.53     30.58 o 
  -5   2   2      322.13      289.29      9.17 o 
  -4   2   2     1591.26     1691.39     39.85 o 
  -3   2   2       83.33       88.53      4.99 o 
  -2   2   2    12419.66    12651.95    249.86 o 
  -1   2   2    19494.29    18803.59    403.03 o 
   0   2   2      468.67      531.39     16.75 o 
   1   2   2     1753.97     1723.59     40.18 o 
   2   2   2     1273.10     1121.72     22.37 o 
   3   2   2      134.68      158.37      4.51 o 
   4   2   2      472.23      518.60     11.63 o 
   5   2   2       57.67       53.65      2.85 o 
   6   2   2       49.64       42.28      3.25 o 
   7   2   2      336.83      362.60      9.86 o 
   8   2   2      230.67      246.81      8.27 o 
   9   2   2      523.79      522.70     14.39 o 
  10   2   2      324.25      301.50     11.45 o 
  11   2   2      201.27      206.71     10.71 o 
  12   2   2       40.21       34.64      7.65 o 
  13   2   2       42.02       33.49      8.85 o 
  14   2   2       40.16       23.00     12.93 o 
  15   2   2       10.83        4.55     13.38 o 
 -15   3   2       12.22        3.17      9.38 o 
 -14   3   2       73.74       78.31     13.54 o 
 -13   3   2        0.53        1.75      8.04 o 
 -12   3   2      113.77      112.94     11.80 o 
 -11   3   2       65.90       57.94      8.84 o 
 -10   3   2      502.07      483.29     16.69 o 
  -9   3   2      175.04      154.65      7.73 o 
  -8   3   2      370.63      340.43     13.06 o 
  -7   3   2      236.21      248.05     12.01 o 
  -6   3   2     3452.16     3301.85     68.85 o 
  -5   3   2     1487.23     1666.85     35.37 o 
  -4   3   2     2169.19     2001.44     41.60 o 
  -3   3   2     3304.97     3363.43     77.71 o 
  -2   3   2     1732.37     1648.60     37.93 o 
  -1   3   2      815.79      819.20     18.27 o 
   0   3   2       34.96       21.62      2.51 o 
   1   3   2        3.86        5.29      1.45 o 
   2   3   2     1839.52     1755.53     38.00 o 
   3   3   2      595.89      513.82     12.16 o 
   4   3   2     4941.02     4880.79     81.95 o 
   5   3   2      542.63      508.15     18.21 o 
   6   3   2      845.17      754.13     17.75 o 
   7   3   2        4.43       10.45      2.90 o 
   8   3   2      937.58      943.37     26.16 o 
   9   3   2       33.58       35.85      6.64 o 
  10   3   2      155.79      152.65     10.37 o 
  11   3   2       42.12       46.63      8.57 o 
  12   3   2       36.05       34.45      8.85 o 
  13   3   2      127.93      136.18     12.83 o 
  14   3   2      137.89      180.81     16.56 o 
  15   3   2        2.07        7.46     11.75 o 
 -15   4   2        5.56       -0.69     10.37 o 
 -14   4   2       30.94       -1.22      9.80 o 
 -13   4   2       37.71       24.95      9.98 o 
 -12   4   2        0.38       -7.91      7.91 o 
 -11   4   2       16.30        6.63      7.50 o 
 -10   4   2       33.96       23.82      7.69 o 
  -9   4   2      198.39      197.69     13.43 o 
  -8   4   2       52.58       54.83      6.59 o 
  -7   4   2      317.60      316.24     10.91 o 
  -6   4   2      475.83      498.49     13.27 o 
  -5   4   2        0.01       -2.27      2.39 o 
  -4   4   2      773.67      768.51     20.26 o 
  -3   4   2     1678.04     1564.12     36.71 o 
  -2   4   2      250.82      345.61     15.47 o 
  -1   4   2      422.33      342.40      9.10 o 
   0   4   2       42.61       40.36      2.86 o 
   1   4   2      147.62      139.10      4.49 o 
   2   4   2       11.46        8.16      1.98 o 
   3   4   2       38.83       36.14      2.69 o 
   4   4   2        5.05        4.92      2.04 o 
   5   4   2        0.33       -1.52      1.52 o 
   6   4   2      447.12      427.17     12.28 o 
   7   4   2       63.72       68.74      6.16 o 
   8   4   2      520.93      508.80     22.90 o 
   9   4   2      335.38      346.00     26.47 o 
  10   4   2       40.73       36.17      6.29 o 
  11   4   2       91.80       83.46      8.48 o 
  12   4   2        2.64       -7.60      7.60 o 
  13   4   2        9.25        7.17      9.25 o 
  14   4   2       41.63       42.52      9.20 o 
 -14   5   2      151.95      150.38     15.55 o 
 -13   5   2       74.18       69.26     12.12 o 
 -12   5   2      133.04      139.33     13.30 o 
 -11   5   2       48.27       24.13      8.90 o 
 -10   5   2      228.33      242.90     18.67 o 
  -9   5   2       71.31       48.42      5.92 o 
  -8   5   2        0.05       -5.28      5.28 o 
  -7   5   2        0.18       -2.14      3.47 o 
  -6   5   2      537.55      519.09     16.55 o 
  -5   5   2      134.86      143.08     11.06 o 
  -4   5   2       20.89       24.37      4.49 o 
  -3   5   2      518.58      564.84     16.61 o 
  -2   5   2     1187.99     1168.30     26.72 o 
  -1   5   2      472.86      475.91     12.13 o 
   0   5   2      290.47      310.02      8.19 o 
   1   5   2        9.74        8.81      2.29 o 
   2   5   2      964.94      956.48     21.87 o 
   3   5   2       16.78       14.70      2.74 o 
   4   5   2      787.21      773.80     20.59 o 
   5   5   2       11.98        9.94      2.73 o 
   6   5   2      665.30      645.04     22.18 o 
   7   5   2      163.25      168.91     10.29 o 
   8   5   2       51.74       53.97      7.31 o 
   9   5   2       34.82       44.64      6.07 o 
  10   5   2      251.05      244.24     14.98 o 
  11   5   2       14.68       10.79      5.42 o 
  12   5   2        2.22       -3.68     10.47 o 
  13   5   2       36.58       36.02     13.18 o 
  14   5   2        6.91       -0.73      7.13 o 
 -13   6   2        6.74       14.00     11.57 o 
 -12   6   2       17.98       14.32      9.60 o 
 -11   6   2        4.91        6.35     14.66 o 
 -10   6   2       49.77       48.17      9.27 o 
  -9   6   2        0.38        0.84      6.47 o 
  -8   6   2       67.76       85.87      9.38 o 
  -7   6   2       36.27       48.48      6.85 o 
  -6   6   2        1.97        4.12      3.79 o 
  -5   6   2       61.57       72.02      7.22 o 
  -4   6   2       38.77       48.30      6.06 o 
  -3   6   2       27.20       33.14      4.17 o 
  -2   6   2      271.58      275.27      8.91 o 
  -1   6   2        0.55       -3.01      3.07 o 
   0   6   2      359.78      318.38     10.05 o 
   1   6   2      198.86      190.73      7.93 o 
   2   6   2      196.46      191.01      7.78 o 
   3   6   2        0.02        0.24      3.26 o 
   4   6   2     1294.41     1224.70     31.07 o 
   5   6   2       10.12       10.00      5.03 o 
   6   6   2       38.57       37.40      6.27 o 
   7   6   2      859.13      775.47     41.23 o 
   8   6   2      170.12      175.47     13.00 o 
   9   6   2        4.53        9.95      6.75 o 
  10   6   2        0.16       -1.93      8.34 o 
  11   6   2       10.97        5.45      8.34 o 
  12   6   2       73.17       68.20     12.06 o 
  13   6   2        0.01       -2.86     10.83 o 
 -12   7   2       50.98       84.38     18.37 o 
 -11   7   2       53.11       53.35     10.57 o 
 -10   7   2      100.18       88.38     10.61 o 
  -9   7   2        1.73        8.91      8.06 o 
  -8   7   2       97.51      107.95     10.71 o 
  -7   7   2        0.10       -0.48      5.62 o 
  -6   7   2      107.59      102.58     14.47 o 
  -5   7   2       86.88       90.67      7.25 o 
  -4   7   2      141.32      138.41      7.90 o 
  -3   7   2      142.33      162.90      7.73 o 
  -2   7   2       98.31       87.70      6.01 o 
  -1   7   2        2.42       -0.17      3.55 o 
   0   7   2      763.36      728.46     19.12 o 
   1   7   2        1.42       -1.55      3.48 o 
   2   7   2       44.51       46.84      5.39 o 
   3   7   2      325.85      329.34     12.62 o 
   4   7   2       38.88       51.69     10.58 o 
   5   7   2       10.05       -0.48      6.43 o 
   6   7   2        2.09        8.60      7.20 o 
   7   7   2      100.07       91.47      8.28 o 
   8   7   2       14.40       12.17      6.56 o 
   9   7   2       36.04       37.11      8.23 o 
  10   7   2      132.81      127.86     12.23 o 
  11   7   2       34.84       38.96     16.83 o 
  12   7   2       54.32       31.56     21.15 o 
 -11   8   2        0.21       12.14     21.15 o 
 -10   8   2       58.74       67.85     13.23 o 
  -9   8   2        5.41        9.76      7.33 o 
  -8   8   2        6.93       15.29      6.98 o 
  -7   8   2        2.96        2.90      7.28 o 
  -6   8   2       13.37       14.78      9.00 o 
  -5   8   2        3.22       -5.90      5.90 o 
  -4   8   2       46.51       50.13      6.32 o 
  -3   8   2        0.08       -0.37      4.14 o 
  -2   8   2       24.46       26.62      5.06 o 
  -1   8   2       29.23       22.98      4.85 o 
   0   8   2        0.41        4.17      4.77 o 
   1   8   2       27.55       38.39      5.67 o 
   2   8   2       18.68       19.29      5.86 o 
   3   8   2       81.61       87.11      8.82 o 
   4   8   2      117.30      126.92     10.77 o 
   5   8   2        0.17       -0.57      7.03 o 
   6   8   2        0.03        8.47      7.87 o 
   7   8   2        1.97      -12.21     12.21 o 
   8   8   2       21.95       25.46      9.58 o 
   9   8   2        7.77       13.82      8.80 o 
  10   8   2       24.28       42.53     14.18 o 
  -9   9   2       27.51       27.40     19.42 o 
  -8   9   2       81.20       81.96     15.08 o 
  -7   9   2       41.47       36.58     12.96 o 
  -6   9   2      123.63      143.07     12.45 o 
  -5   9   2      114.56      126.53     15.67 o 
  -4   9   2       90.56      115.59     11.02 o 
  -3   9   2       53.76       47.68      7.59 o 
  -2   9   2       14.59       16.74      6.10 o 
  -1   9   2      198.20      239.55     11.99 o 
   0   9   2      147.99      150.50      9.84 o 
   1   9   2        2.05       -1.66      6.97 o 
   2   9   2       23.41       12.15      7.63 o 
   3   9   2       20.38       27.89      9.11 o 
   4   9   2      255.11      292.42     35.89 o 
   5   9   2       11.02        4.08      8.18 o 
   6   9   2      145.45      174.35     20.17 o 
   7   9   2       25.07       30.61     11.38 o 
   8   9   2        2.03       -9.75      9.75 o 
  -5  10   2       41.83       16.97     12.48 o 
  -4  10   2        9.85      -15.71     15.71 o 
  -3  10   2        3.38        1.76      9.24 o 
  -2  10   2       17.43       14.67      8.78 o 
  -1  10   2        0.04       -6.26      6.26 o 
   0  10   2        0.65       -6.84      6.84 o 
   1  10   2       20.22        7.06      9.37 o 
   2  10   2        0.02        6.21     30.86 o 
   3  10   2        2.98       12.37     20.81 o 
   4  10   2        2.33       -0.10     14.74 o 
   5  10   2        3.80       16.05     10.06 o 
 -15   0   3       12.35       12.02     15.89 o 
 -13   0   3       29.18       28.52      7.50 o 
 -11   0   3     3074.83     3137.79     97.79 o 
  -9   0   3       88.67      106.16     10.18 o 
  -7   0   3      604.64      642.02     19.04 o 
  -5   0   3      666.06      654.37     16.96 o 
  -3   0   3     2308.11     2409.90     62.84 o 
  -1   0   3        0.08        2.64      0.78 o 
   1   0   3     5628.80     6155.49    145.45 o 
   3   0   3     3780.76     4254.41     97.54 o 
   5   0   3      591.90      618.51     17.83 o 
   7   0   3      620.14      634.90     19.26 o 
   9   0   3      101.77      130.44      8.48 o 
  11   0   3      339.93      381.75     25.73 o 
  13   0   3        0.03       -0.41     12.68 o 
  15   0   3      115.20      117.56     32.95 o 
 -16   1   3       18.61       20.41     14.32 o 
 -15   1   3      143.72      177.22     20.05 o 
 -14   1   3        2.17        7.10      6.63 o 
 -13   1   3      440.68      414.65     25.62 o 
 -12   1   3      191.97      208.30     17.91 o 
 -11   1   3     1133.61     1084.21     24.15 o 
 -10   1   3       32.55       32.91      4.52 o 
  -9   1   3       98.27       87.59      4.60 o 
  -8   1   3       32.85       43.05      3.37 o 
  -7   1   3     2038.05     1943.54     35.19 o 
  -6   1   3      254.74      343.25      7.86 o 
  -5   1   3     3522.66     3423.48     61.63 o 
  -4   1   3       10.50        4.35      1.44 o 
  -3   1   3     4403.73     4130.21     71.01 o 
  -2   1   3      870.21      886.98     14.84 o 
  -1   1   3     5689.53     5491.67    104.22 o 
   0   1   3     6485.04     6686.67    130.16 o 
   1   1   3      337.61      302.48      6.26 o 
   2   1   3     6179.88     6645.35    125.56 o 
   3   1   3     4189.68     4110.31     72.47 o 
   4   1   3     3529.30     3899.62     67.82 o 
   5   1   3       43.10       78.30      3.28 o 
   6   1   3      680.50      747.26     15.54 o 
   7   1   3     2475.22     2424.74     47.16 o 
   8   1   3      264.34      279.06      9.10 o 
   9   1   3     1143.74     1088.73     26.53 o 
  10   1   3        0.49        4.31      7.04 o 
  11   1   3      836.64      818.62     24.16 o 
  12   1   3        3.81       -2.38      7.43 o 
  13   1   3      252.85      273.86     19.56 o 
  14   1   3       22.95        3.96      9.89 o 
  15   1   3      223.65      238.75     24.58 o 
 -16   2   3        6.35       -1.29     12.59 o 
 -15   2   3       45.25       45.52     14.95 o 
 -14   2   3       51.89       49.63      8.90 o 
 -13   2   3       31.97       19.89      6.92 o 
 -12   2   3       65.09       57.56      7.45 o 
 -11   2   3        1.98        3.30      3.85 o 
 -10   2   3      102.34       84.38      8.31 o 
  -9   2   3      284.15      308.30      9.26 o 
  -8   2   3       78.90       73.46      4.33 o 
  -7   2   3        0.83       -1.34      1.81 o 
  -6   2   3       33.44       25.13      2.89 o 
  -5   2   3        0.23        4.13      1.79 o 
  -4   2   3      294.39      342.76      7.58 o 
  -3   2   3        7.72        6.55      1.57 o 
  -2   2   3     1791.24     1719.09     34.68 o 
  -1   2   3    19256.46    19218.53    411.88 o 
   0   2   3      402.27      416.14     14.99 o 
   1   2   3        2.15        7.80      1.55 o 
   2   2   3      546.02      513.34     10.68 o 
   3   2   3        7.61       11.90      1.59 o 
   4   2   3      619.63      606.91     12.31 o 
   5   2   3      831.83      827.65     16.47 o 
   6   2   3      116.26      123.48      7.49 o 
   7   2   3      138.49      153.66      6.34 o 
   8   2   3        2.37        3.41      3.08 o 
   9   2   3      311.23      298.85      9.87 o 
  10   2   3       45.15       50.94      5.97 o 
  11   2   3        0.58       -3.46      6.95 o 
  12   2   3        9.45        7.62      6.69 o 
  13   2   3       91.64       94.29     10.42 o 
  14   2   3        2.97       -4.69     10.74 o 
  15   2   3       33.94       56.78     17.69 o 
 -15   3   3       26.77       30.16      8.71 o 
 -14   3   3       25.50       30.14      9.75 o 
 -13   3   3        4.82        4.47      8.08 o 
 -12   3   3      121.64      121.25     11.47 o 
 -11   3   3       31.05       21.59      7.48 o 
 -10   3   3        0.25        4.55      4.72 o 
  -9   3   3       11.30       17.08      4.21 o 
  -8   3   3      164.42      190.27     25.58 o 
  -7   3   3     1335.07     1352.93     31.73 o 
  -6   3   3       11.09       12.58      3.03 o 
  -5   3   3       41.06       83.05      4.54 o 
  -4   3   3     1307.37     1379.54     29.26 o 
  -3   3   3     5607.15     5843.47    115.79 o 
  -2   3   3     1833.30     1896.47     39.15 o 
  -1   3   3     1954.25     1853.17     41.21 o 
   0   3   3      677.30      670.80     15.23 o 
   1   3   3      556.58      579.71     16.29 o 
   2   3   3        4.45       10.61      1.92 o 
   3   3   3      765.15      810.31     18.00 o 
   4   3   3       13.25       15.80      2.07 o 
   5   3   3     4311.25     4360.75     78.88 o 
   6   3   3      121.56      163.48     12.50 o 
   7   3   3      586.02      548.36     13.52 o 
   8   3   3       18.58       19.56      5.51 o 
   9   3   3       93.70      106.63     13.24 o 
  10   3   3       53.22       70.25      9.22 o 
  11   3   3        0.10       -5.97      5.97 o 
  12   3   3        0.70       -2.84      7.30 o 
  13   3   3       18.65       12.82      8.98 o 
  14   3   3        2.51        4.21     10.71 o 
  15   3   3        2.60        5.35     14.14 o 
 -15   4   3        1.62       -2.79      8.74 o 
 -14   4   3       37.03       41.08      9.65 o 
 -13   4   3      153.32      155.47     13.46 o 
 -12   4   3        5.51        4.80      8.14 o 
 -11   4   3       24.81       25.71      7.95 o 
 -10   4   3      189.11      158.53     11.40 o 
  -9   4   3      300.05      277.07     10.84 o 
  -8   4   3      204.88      243.94     11.52 o 
  -7   4   3        3.91        1.87      3.40 o 
  -6   4   3       21.16       12.51      2.78 o 
  -5   4   3       54.14       80.48      7.80 o 
  -4   4   3     1140.73     1206.77     31.67 o 
  -3   4   3     8619.56     8889.02    185.56 o 
  -2   4   3     1305.77     1306.97     28.02 o 
  -1   4   3      272.96      281.22      9.13 o 
   0   4   3        2.70       11.96      3.06 o 
   1   4   3       80.60       77.87      4.84 o 
   2   4   3       13.05        9.06      2.34 o 
   3   4   3      169.15      190.89      8.63 o 
   4   4   3        1.43        0.90      1.50 o 
   5   4   3       82.67       79.87      4.48 o 
   6   4   3        1.09        0.93      2.13 o 
   7   4   3      435.49      449.57     18.29 o 
   8   4   3       33.15       25.37      4.33 o 
   9   4   3       22.82       11.58      4.88 o 
  10   4   3        3.79        0.06      5.07 o 
  11   4   3       43.63       55.35     12.33 o 
  12   4   3       13.52       12.50      6.39 o 
  13   4   3       31.02       35.19      8.07 o 
  14   4   3        4.25        1.79      7.82 o 
 -14   5   3        0.01        9.82      9.23 o 
 -13   5   3      232.45      242.62     17.31 o 
 -12   5   3        1.95       14.99      8.86 o 
 -11   5   3       95.08      107.04     11.63 o 
 -10   5   3        2.32        1.36      6.73 o 
  -9   5   3      139.65      126.93     10.70 o 
  -8   5   3       12.06       19.60      4.93 o 
  -7   5   3      487.22      424.66     15.54 o 
  -6   5   3      662.79      624.27     19.15 o 
  -5   5   3      181.59      187.47      8.58 o 
  -4   5   3     1493.46     1483.11     37.70 o 
  -3   5   3      648.94      572.85     15.20 o 
  -2   5   3      725.93      736.56     17.77 o 
  -1   5   3      176.43      180.83      6.74 o 
   0   5   3       16.36       12.76      2.63 o 
   1   5   3      498.40      509.57     13.18 o 
   2   5   3     1281.65     1227.45     28.99 o 
   3   5   3      364.49      310.49     10.02 o 
   4   5   3      213.60      192.69      7.44 o 
   5   5   3       77.79       66.47      6.11 o 
   6   5   3      258.78      244.26     11.50 o 
   7   5   3       85.24       72.74      7.35 o 
   8   5   3      106.05      105.76     15.66 o 
   9   5   3      495.46      490.20     17.30 o 
  10   5   3        6.81        6.37      4.58 o 
  11   5   3       71.70       65.93      7.38 o 
  12   5   3       18.22       14.01      6.32 o 
  13   5   3      153.05      147.50     11.21 o 
 -13   6   3        0.04       19.92     10.29 o 
 -12   6   3       48.37       56.53      9.82 o 
 -11   6   3        0.51       -0.27      7.96 o 
 -10   6   3        0.05        2.20      7.11 o 
  -9   6   3       99.51       83.94     11.59 o 
  -8   6   3      147.29      148.88     16.73 o 
  -7   6   3        0.19        1.83      4.22 o 
  -6   6   3       41.83      121.24     26.94 o 
  -5   6   3      224.41      191.98      9.91 o 
  -4   6   3       76.48       80.85      6.22 o 
  -3   6   3     1458.49     1444.51     35.42 o 
  -2   6   3       16.46       13.62      3.51 o 
  -1   6   3      107.52      109.21      5.76 o 
   0   6   3      420.28      421.78     12.19 o 
   1   6   3        0.04        2.89      3.05 o 
   2   6   3       43.52       48.95      4.81 o 
   3   6   3      243.86      234.51     10.46 o 
   4   6   3       22.87       21.56      5.23 o 
   5   6   3        2.31       -1.29      4.62 o 
   6   6   3       71.79       58.86      7.43 o 
   7   6   3      595.52      543.86     21.23 o 
   8   6   3       77.92       73.37     10.07 o 
   9   6   3        9.82       10.77     10.12 o 
  10   6   3        8.35        0.98      8.75 o 
  11   6   3        1.84       -0.17      9.35 o 
  12   6   3        5.01       13.19     13.18 o 
 -12   7   3      100.05       99.79     13.78 o 
 -11   7   3      143.29      155.04     14.59 o 
 -10   7   3       15.56       13.13      7.39 o 
  -9   7   3      115.13      146.54     10.59 o 
  -8   7   3       62.39       64.37      7.93 o 
  -7   7   3      137.10      164.41     10.28 o 
  -6   7   3       13.37       12.90      5.32 o 
  -5   7   3      125.61      159.96      9.63 o 
  -4   7   3       94.37      103.08      8.05 o 
  -3   7   3      226.07      235.65      9.47 o 
  -2   7   3       56.86       76.93      5.73 o 
  -1   7   3      417.75      438.61     12.98 o 
   0   7   3       62.02       68.56      5.34 o 
   1   7   3      937.18      936.69     26.10 o 
   2   7   3       18.18       12.45      5.18 o 
   3   7   3      247.05      276.28     15.07 o 
   4   7   3        6.31       -4.92      4.92 o 
   5   7   3      265.68      291.32     15.43 o 
   6   7   3      247.91      247.25     16.18 o 
   7   7   3       29.48       34.45      6.98 o 
   8   7   3       25.63       37.90     11.21 o 
   9   7   3      150.75      183.34     12.75 o 
  10   7   3       47.78       44.73     18.76 o 
  11   7   3       83.45       91.94     13.86 o 
 -11   8   3       12.37       35.03     22.89 o 
 -10   8   3        0.27        0.16      9.31 o 
  -9   8   3        9.06        4.41      8.81 o 
  -8   8   3        6.51        9.91      8.31 o 
  -7   8   3       17.65       11.76      7.19 o 
  -6   8   3        3.38        6.33      6.74 o 
  -5   8   3        1.41       -0.24      6.19 o 
  -4   8   3        7.11        4.56      4.92 o 
  -3   8   3       14.40        8.90      4.64 o 
  -2   8   3       14.65       13.14      4.65 o 
  -1   8   3       17.91       15.47      4.60 o 
   0   8   3        0.01       -4.01      4.45 o 
   1   8   3       80.14       79.91      7.62 o 
   2   8   3       23.70       16.98      6.05 o 
   3   8   3       33.26       29.59      6.91 o 
   4   8   3        5.40        7.22      6.08 o 
   5   8   3      165.36      153.78     16.82 o 
   6   8   3       11.80       17.06      8.52 o 
   7   8   3        0.09       -4.71      8.60 o 
   8   8   3        9.83        1.02     11.20 o 
   9   8   3       29.99       49.22     13.46 o 
  10   8   3       12.57        9.07      9.04 o 
  -9   9   3      101.90       98.14     23.58 o 
  -8   9   3        5.63      -10.74     11.08 o 
  -7   9   3       48.86       36.13     16.42 o 
  -6   9   3        2.97        2.74     10.49 o 
  -5   9   3       64.25       73.47     13.26 o 
  -4   9   3       78.60       86.17     10.11 o 
  -3   9   3        4.47        5.39      5.18 o 
  -2   9   3      239.60      272.29     15.26 o 
  -1   9   3       39.33       44.65      6.71 o 
   0   9   3        0.07       -5.29      5.29 o 
   1   9   3        6.70       11.43     12.10 o 
   2   9   3       40.49       37.74      9.28 o 
   3   9   3      160.55      186.97     20.84 o 
   4   9   3        0.06        4.60      8.41 o 
   5   9   3       43.15       65.34     17.13 o 
   6   9   3       85.83       84.99     20.59 o 
   7   9   3       34.84       42.30     15.94 o 
   8   9   3        0.04        6.76     10.91 o 
  -5  10   3        1.73      -11.10     11.27 o 
  -4  10   3       23.82       14.91     18.31 o 
  -3  10   3       15.50        1.49     17.16 o 
  -2  10   3       47.19       29.13      9.16 o 
  -1  10   3       22.72       24.40      7.96 o 
   0  10   3        0.02       -4.53      7.71 o 
   1  10   3        6.44        2.56      8.58 o 
   2  10   3        1.82        4.45      8.81 o 
   3  10   3       19.21       30.72     33.47 o 
   4  10   3        3.30        3.91     10.92 o 
   5  10   3        6.62      -19.77     19.77 o 
 -16   0   4      104.18       96.59     20.35 o 
 -14   0   4       80.31       87.84     12.38 o 
 -12   0   4      939.74      864.39     29.70 o 
 -10   0   4      475.06      481.30     15.28 o 
  -8   0   4      297.11      287.07     10.00 o 
  -6   0   4      144.16      138.91      5.86 o 
  -4   0   4     4328.72     4323.79    101.58 o 
  -2   0   4     7176.51     7575.88    205.74 o 
   0   0   4    27238.15    28871.84    663.96 o 
   2   0   4      844.50      967.65     24.19 o 
   4   0   4     2106.86     2545.20     59.47 o 
   6   0   4      138.97      197.08      8.35 o 
   8   0   4       21.08       18.24      4.71 o 
  10   0   4     1221.54     1200.86     44.82 o 
  12   0   4       85.73      112.96     15.67 o 
  14   0   4        1.34        0.88     31.39 o 
 -16   1   4       26.31       22.24     12.16 o 
 -15   1   4        0.03      -13.39     13.39 o 
 -14   1   4       20.95       27.73      7.37 o 
 -13   1   4      168.12      177.53      9.79 o 
 -12   1   4      207.67      215.72      9.01 o 
 -11   1   4      148.23      134.53      7.18 o 
 -10   1   4      111.64      110.37      6.43 o 
  -9   1   4        1.15        8.55      2.88 o 
  -8   1   4      485.59      469.59     10.28 o 
  -7   1   4     1167.42     1317.89     33.92 o 
  -6   1   4      317.88      372.78      8.00 o 
  -5   1   4      224.91      222.58      9.76 o 
  -4   1   4     2073.62     1974.45     34.73 o 
  -3   1   4       16.59       22.30      3.05 o 
  -2   1   4     1395.38     1264.79     23.39 o 
  -1   1   4     5371.08     5620.24     97.08 o 
   0   1   4        3.22        6.54      0.94 o 
   1   1   4       71.66       84.10      4.97 o 
   2   1   4        5.18        3.48      1.13 o 
   3   1   4      977.61     1092.09     18.13 o 
   4   1   4      281.65      284.36      7.35 o 
   5   1   4      140.23      209.17     15.06 o 
   6   1   4     1617.72     1741.19     34.80 o 
   7   1   4        0.55        2.19      2.51 o 
   8   1   4      273.31      271.27      9.02 o 
   9   1   4       27.30       32.02      4.81 o 
  10   1   4      193.06      197.47      9.90 o 
  11   1   4       83.23       80.38      9.22 o 
  12   1   4      118.77      139.78     11.77 o 
  13   1   4       37.75       36.61     12.81 o 
  14   1   4      272.43      248.69     19.12 o 
  15   1   4       14.13        3.89     16.78 o 
 -16   2   4       46.58       61.66     15.28 o 
 -15   2   4       32.56       36.38      8.60 o 
 -14   2   4        0.02       -7.28      7.28 o 
 -13   2   4      248.49      257.16     12.90 o 
 -12   2   4      264.18      273.51     10.41 o 
 -11   2   4       29.75       25.02      4.54 o 
 -10   2   4      515.24      482.40     13.63 o 
  -9   2   4       13.34       17.35      3.13 o 
  -8   2   4       69.06       67.03      3.79 o 
  -7   2   4        0.07        0.88      1.89 o 
  -6   2   4      213.54      216.62      7.00 o 
  -5   2   4     1834.20     1950.97     34.80 o 
  -4   2   4       23.63       15.68      1.52 o 
  -3   2   4       15.15       25.30      1.92 o 
  -2   2   4       19.17       26.76      1.62 o 
  -1   2   4     2663.12     2591.77     48.46 o 
   0   2   4      992.57     1055.36     23.46 o 
   1   2   4      683.45      685.78     15.80 o 
   2   2   4     1246.49     1174.53     22.01 o 
   3   2   4      119.58      113.46      8.64 o 
   4   2   4        3.91        8.64      1.80 o 
   5   2   4      745.75      731.25     14.23 o 
   6   2   4      726.35      792.50     17.88 o 
   7   2   4       11.47       12.12      3.19 o 
   8   2   4       86.19      101.35      5.64 o 
   9   2   4      414.16      389.86     11.72 o 
  10   2   4      368.71      364.54     13.49 o 
  11   2   4      102.95      110.13     11.81 o 
  12   2   4        9.08       -2.86      7.38 o 
  13   2   4      128.43      136.31     17.27 o 
  14   2   4        7.86      -10.92     10.92 o 
  15   2   4        0.69      -13.67     13.67 o 
 -15   3   4       56.09       56.59      9.57 o 
 -14   3   4      115.22      122.96     13.16 o 
 -13   3   4        1.18        7.78      7.00 o 
 -12   3   4       81.67      119.12     11.21 o 
 -11   3   4       15.19       12.02      6.30 o 
 -10   3   4       53.55       31.09      5.35 o 
  -9   3   4       80.48       67.52      5.56 o 
  -8   3   4      932.69      858.44     21.37 o 
  -7   3   4      181.34      197.64      7.76 o 
  -6   3   4     2315.38     2179.22     43.01 o 
  -5   3   4       70.94      108.16      4.80 o 
  -4   3   4     4434.08     4437.76     83.91 o 
  -3   3   4     1032.52     1048.94     19.88 o 
  -2   3   4     1360.42     1261.34     25.17 o 
  -1   3   4       97.06      120.65      4.34 o 
   0   3   4     2142.24     1978.93     48.49 o 
   1   3   4      518.84      492.18     16.65 o 
   2   3   4     2783.93     2588.88     60.28 o 
   3   3   4       15.46       33.01      7.40 o 
   4   3   4     1400.56     1313.87     24.30 o 
   5   3   4     1237.04     1186.30     22.45 o 
   6   3   4     1447.36     1368.14     28.57 o 
   7   3   4      111.79      114.14      5.72 o 
   8   3   4     2175.90     2061.91     47.48 o 
   9   3   4      729.87      702.86     20.68 o 
  10   3   4      574.11      551.07     21.23 o 
  11   3   4        2.33       -6.54      6.54 o 
  12   3   4       30.26       -0.25     10.34 o 
  13   3   4       13.69       15.50     10.47 o 
  14   3   4       35.89       11.32     11.55 o 
 -15   4   4       20.68       17.56     10.87 o 
 -14   4   4       26.14       32.63     14.71 o 
 -13   4   4       12.76        4.73      9.39 o 
 -12   4   4        6.81        1.53      7.19 o 
 -11   4   4       76.61       76.29      9.00 o 
 -10   4   4        0.13       -6.25      6.25 o 
  -9   4   4       17.36        9.88      4.59 o 
  -8   4   4      222.79      209.49      8.97 o 
  -7   4   4        0.09       -1.33      3.21 o 
  -6   4   4       56.69       44.99      4.49 o 
  -5   4   4      481.08      500.24     12.69 o 
  -4   4   4      107.91      119.93      5.97 o 
  -3   4   4     1068.95      958.65     20.04 o 
  -2   4   4     3554.94     3663.10     78.86 o 
  -1   4   4      109.70      118.32      6.18 o 
   0   4   4      210.98      195.84      6.30 o 
   1   4   4     1709.71     1686.91     40.52 o 
   2   4   4      416.23      397.48     12.03 o 
   3   4   4      586.56      586.02     15.00 o 
   4   4   4      483.44      492.39     19.69 o 
   5   4   4       57.57       43.89      3.62 o 
   6   4   4        0.34       -0.94      1.97 o 
   7   4   4       10.31        5.72      6.18 o 
   8   4   4       11.10       16.11      4.17 o 
   9   4   4        6.32        7.31      4.47 o 
  10   4   4       11.87       10.84      5.20 o 
  11   4   4       66.84       74.79      8.58 o 
  12   4   4       30.86       18.54      6.84 o 
  13   4   4       15.35       24.18      8.63 o 
  14   4   4       21.48       12.82      8.74 o 
 -14   5   4       55.88       58.00     14.52 o 
 -13   5   4        3.95       -2.61      8.55 o 
 -12   5   4       14.34       11.42      8.30 o 
 -11   5   4        0.03       -2.97      6.69 o 
 -10   5   4      191.62      193.54     11.85 o 
  -9   5   4       43.87       59.54      7.59 o 
  -8   5   4      744.21      726.30     29.37 o 
  -7   5   4       18.30       16.50      4.38 o 
  -6   5   4      309.92      299.18     11.20 o 
  -5   5   4      145.75      185.88      9.16 o 
  -4   5   4      616.10      633.09     15.92 o 
  -3   5   4       46.37       44.77      3.95 o 
  -2   5   4     1284.29     1293.03     31.66 o 
  -1   5   4       55.62       53.24      3.87 o 
   0   5   4       55.83       63.35      4.09 o 
   1   5   4       88.92       86.18      4.88 o 
   2   5   4        8.51        1.36      2.72 o 
   3   5   4       18.82       24.05      3.38 o 
   4   5   4      243.53      245.46      9.71 o 
   5   5   4      390.03      359.52     12.64 o 
   6   5   4      120.81       97.34      6.69 o 
   7   5   4        7.23        4.26      4.98 o 
   8   5   4      130.44      137.35     10.13 o 
   9   5   4        8.48        3.59      6.22 o 
  10   5   4      142.14      159.96     10.88 o 
  11   5   4       20.10        6.07      5.06 o 
  12   5   4      321.49      360.59     18.13 o 
  13   5   4        8.68       12.14      9.20 o 
 -13   6   4        4.64       19.92     13.30 o 
 -12   6   4       32.61       49.56     10.88 o 
 -11   6   4       31.71       25.82      9.60 o 
 -10   6   4       30.56       28.61      7.59 o 
  -9   6   4       16.39        9.21      6.31 o 
  -8   6   4       20.69       21.77      6.12 o 
  -7   6   4       61.75       74.85      6.37 o 
  -6   6   4      316.01      316.52     12.05 o 
  -5   6   4      292.36      270.76     10.55 o 
  -4   6   4        6.17       27.71      4.57 o 
  -3   6   4        6.71        1.07      3.32 o 
  -2   6   4      358.87      364.23     10.87 o 
  -1   6   4      312.16      294.52     10.27 o 
   0   6   4      138.92      140.47      6.42 o 
   1   6   4      175.33      193.38     10.00 o 
   2   6   4        0.87        1.28      3.37 o 
   3   6   4      131.10      138.43      8.77 o 
   4   6   4        0.08       -3.99      3.99 o 
   5   6   4      104.35      107.75      8.90 o 
   6   6   4       22.97       23.60      4.72 o 
   7   6   4      212.07      206.36     13.91 o 
   8   6   4      222.53      212.55     12.66 o 
   9   6   4        4.76       13.07     12.13 o 
  10   6   4       16.13        5.89     12.90 o 
  11   6   4       15.05        8.94      9.96 o 
  12   6   4       59.68       68.04     11.81 o 
 -12   7   4       39.92       45.34     11.48 o 
 -11   7   4        2.91        8.64      9.58 o 
 -10   7   4       28.66       31.34      9.57 o 
  -9   7   4       44.57       39.43      9.45 o 
  -8   7   4       27.21       34.72      7.13 o 
  -7   7   4       43.17       21.58      6.25 o 
  -6   7   4      176.80      163.86     10.16 o 
  -5   7   4      284.69      235.88     11.67 o 
  -4   7   4       40.83       40.59      5.60 o 
  -3   7   4      393.99      388.50     13.65 o 
  -2   7   4       37.09       35.30      4.72 o 
  -1   7   4       30.28       23.63      4.51 o 
   0   7   4      213.96      208.33      8.19 o 
   1   7   4        0.50       -3.85      3.87 o 
   2   7   4      990.93      987.18     30.05 o 
   3   7   4      110.45      104.90      9.87 o 
   4   7   4      261.55      243.15     13.50 o 
   5   7   4       34.02       22.36      6.67 o 
   6   7   4        0.88        2.53      5.95 o 
   7   7   4        7.51        4.35      6.71 o 
   8   7   4      100.74       92.56      9.33 o 
   9   7   4       88.93      101.90     10.73 o 
  10   7   4        6.48       16.32      8.81 o 
  11   7   4       12.33       16.23      9.85 o 
 -11   8   4        1.21       -7.63     21.15 o 
 -10   8   4        6.66        3.76      9.74 o 
  -9   8   4       16.06       17.71      9.61 o 
  -8   8   4        2.27       18.03     11.90 o 
  -7   8   4        2.23       -1.00      9.67 o 
  -6   8   4       70.56       45.40     11.31 o 
  -5   8   4      191.74      206.07     15.04 o 
  -4   8   4      112.71      111.40      8.06 o 
  -3   8   4      197.96      222.81     11.62 o 
  -2   8   4        3.46        6.41      4.58 o 
  -1   8   4      147.37      167.23      8.40 o 
   0   8   4        0.01       -2.42      5.33 o 
   1   8   4        0.87       -0.41      5.22 o 
   2   8   4       20.30       28.31      6.67 o 
   3   8   4       19.15       19.11      6.75 o 
   4   8   4      231.09      255.94     24.78 o 
   5   8   4      218.93      217.90     14.91 o 
   6   8   4       58.42       35.29      9.84 o 
   7   8   4       24.13       30.43     10.14 o 
   8   8   4        1.85       -2.76      6.83 o 
   9   8   4       10.21        3.77      8.15 o 
  -8   9   4       34.17       18.61     12.86 o 
  -7   9   4        0.77        3.48     11.55 o 
  -6   9   4       71.63       58.39     13.32 o 
  -5   9   4       17.43       13.24     10.82 o 
  -4   9   4       20.28       22.72      7.62 o 
  -3   9   4        3.87       -4.80      5.77 o 
  -2   9   4        8.58       -2.16      5.36 o 
  -1   9   4       39.26       38.10      7.60 o 
   0   9   4       16.47       20.02      7.99 o 
   1   9   4      131.32      148.00     13.48 o 
   2   9   4      102.14      103.57     12.22 o 
   3   9   4       46.50       51.38      9.22 o 
   4   9   4       10.53       14.09      7.89 o 
   5   9   4      128.11      158.81     15.31 o 
   6   9   4       77.23      105.93     13.95 o 
   7   9   4       39.53       45.27     11.77 o 
  -5  10   4        6.18        5.67     12.11 o 
  -4  10   4        1.70      -16.25     16.65 o 
  -3  10   4        0.84      -16.25     16.25 o 
  -2  10   4       34.02       14.85      8.60 o 
  -1  10   4       35.36       29.92      9.73 o 
   0  10   4        2.28        7.83      8.21 o 
   1  10   4        2.05       -8.06      8.06 o 
   2  10   4        0.06       -1.94      8.87 o 
   3  10   4       28.78       27.15     10.40 o 
   4  10   4      114.01      117.80     23.76 o 
 -15   0   5      133.11      114.35     27.24 o 
 -13   0   5       19.71       21.25      7.43 o 
 -11   0   5       20.98       18.13      5.71 o 
  -9   0   5       57.78       62.88      4.75 o 
  -7   0   5      344.73      323.64      9.84 o 
  -5   0   5      884.39      943.01     23.50 o 
  -3   0   5     5197.59     5463.51    138.32 o 
  -1   0   5      466.68      454.73     11.50 o 
   1   0   5    31142.18    33660.63    769.83 o 
   3   0   5     2733.05     2973.01     68.66 o 
   5   0   5       10.19       33.96      3.14 o 
   7   0   5       69.34       84.00      6.32 o 
   9   0   5     1062.28      954.78     30.08 o 
  11   0   5        9.18        0.34      8.34 o 
  13   0   5      188.32      228.75     23.49 o 
  15   0   5        4.15        6.50     25.32 o 
 -16   1   5       16.79        2.88     11.47 o 
 -15   1   5        2.14       -5.69      8.28 o 
 -14   1   5        1.30       -7.13      7.13 o 
 -13   1   5       36.40       46.31      6.61 o 
 -12   1   5        1.66       -3.90      3.90 o 
 -11   1   5       10.97        8.46      3.50 o 
 -10   1   5      190.93      180.41      7.83 o 
  -9   1   5     1684.36     1632.57     30.01 o 
  -8   1   5     1205.02     1301.68     23.80 o 
  -7   1   5       86.71      112.55      4.65 o 
  -6   1   5     3594.55     3660.89     62.08 o 
  -5   1   5     1587.50     1577.27     28.34 o 
  -4   1   5      751.11      811.95     15.85 o 
  -3   1   5       61.51       49.76      2.38 o 
  -2   1   5      993.92     1081.75     21.85 o 
  -1   1   5     3635.40     3498.85     58.36 o 
   0   1   5      645.38      754.47     13.56 o 
   1   1   5     4645.39     4792.96     81.90 o 
   2   1   5      279.08      278.98      5.75 o 
   3   1   5     1775.68     1880.62     31.43 o 
   4   1   5     2388.02     2734.42     43.96 o 
   5   1   5     1094.63     1117.42     21.55 o 
   6   1   5     1646.81     1719.37     32.56 o 
   7   1   5      237.71      241.20      7.50 o 
   8   1   5       27.79       32.35      4.24 o 
   9   1   5      142.48      146.90      7.65 o 
  10   1   5       24.74       24.62      5.42 o 
  11   1   5       14.81        8.13      5.66 o 
  12   1   5        9.84        2.28      7.56 o 
  13   1   5      180.97      197.24     20.97 o 
  14   1   5       39.66       37.71     14.04 o 
  15   1   5       17.52        2.51     15.15 o 
 -16   2   5        6.45       18.40     12.11 o 
 -15   2   5       49.06       48.63     11.53 o 
 -14   2   5       88.04       92.79      9.95 o 
 -13   2   5      768.54      803.04     22.80 o 
 -12   2   5      188.39      174.27      8.06 o 
 -11   2   5        8.01        5.84      3.88 o 
 -10   2   5       10.93        6.65      3.92 o 
  -9   2   5     1363.56     1352.79     26.90 o 
  -8   2   5      251.47      264.76     10.52 o 
  -7   2   5      394.05      344.20      8.36 o 
  -6   2   5       17.26       21.03      2.81 o 
  -5   2   5      153.44      126.19      4.23 o 
  -4   2   5      168.11      140.26      8.24 o 
  -3   2   5       52.02       49.05      4.15 o 
  -2   2   5     5301.74     5246.39    103.12 o 
  -1   2   5     1457.20     1375.30     29.40 o 
   0   2   5     1355.68     1285.80     27.71 o 
   1   2   5      248.65      221.34      9.00 o 
   2   2   5       17.08       33.88      3.87 o 
   3   2   5     1717.42     1743.45     34.39 o 
   4   2   5       25.79       40.89      3.19 o 
   5   2   5      895.79      860.90     18.34 o 
   6   2   5      590.37      565.79     12.93 o 
   7   2   5      897.89      903.61     20.28 o 
   8   2   5      112.07      110.97      8.15 o 
   9   2   5      595.03      576.43     15.58 o 
  10   2   5      187.16      180.07     10.39 o 
  11   2   5      199.96      226.76     12.13 o 
  12   2   5       50.21       28.75      9.93 o 
  13   2   5       43.10       45.72     13.81 o 
  14   2   5        9.47      -12.52     12.52 o 
 -15   3   5       15.43        5.68      8.93 o 
 -14   3   5       16.42       12.99      7.66 o 
 -13   3   5        2.52       -4.68      6.72 o 
 -12   3   5       10.22        0.13      7.82 o 
 -11   3   5       57.99       55.97      6.00 o 
 -10   3   5       77.35       81.30      6.31 o 
  -9   3   5        0.80       -3.29      3.29 o 
  -8   3   5        3.10       -3.06      3.15 o 
  -7   3   5        6.95        2.22      2.18 o 
  -6   3   5      446.09      479.31     13.35 o 
  -5   3   5      519.22      483.86     11.34 o 
  -4   3   5        4.58       19.73      2.68 o 
  -3   3   5        7.77        9.06      1.41 o 
  -2   3   5       52.05       50.92      2.41 o 
  -1   3   5      226.80      232.20      6.31 o 
   0   3   5     1072.86     1128.68     36.29 o 
   1   3   5     1125.89     1144.80     27.79 o 
   2   3   5      729.57      797.36     21.14 o 
   3   3   5      533.22      612.47     16.45 o 
   4   3   5       93.20       96.18      3.52 o 
   5   3   5      388.65      371.30      8.87 o 
   6   3   5        2.80        2.71      2.87 o 
   7   3   5     1051.77     1016.70     22.69 o 
   8   3   5      138.42      135.40      7.57 o 
   9   3   5      456.45      450.57     15.91 o 
  10   3   5       10.74        7.26      5.22 o 
  11   3   5      365.89      388.77     16.04 o 
  12   3   5        0.18       -5.65      5.65 o 
  13   3   5       79.19       83.86     11.08 o 
  14   3   5        5.69        1.80      7.98 o 
 -15   4   5        6.27       11.11      9.83 o 
 -14   4   5       74.64      104.45     13.14 o 
 -13   4   5        4.06        3.59      7.30 o 
 -12   4   5       92.68       99.68      9.87 o 
 -11   4   5      161.28      154.74     11.78 o 
 -10   4   5       19.00       16.54      5.54 o 
  -9   4   5      601.06      564.88     16.64 o 
  -8   4   5      159.49      145.22      8.17 o 
  -7   4   5      948.11      908.64     21.72 o 
  -6   4   5        1.09        3.43      3.08 o 
  -5   4   5      989.69      977.08     22.50 o 
  -4   4   5       12.06        5.94      1.82 o 
  -3   4   5     5183.19     5142.16     97.83 o 
  -2   4   5     4001.46     3779.46     76.79 o 
  -1   4   5       19.86        8.28      2.67 o 
   0   4   5      199.80      189.85      6.84 o 
   1   4   5       12.63        4.58      2.25 o 
   2   4   5        2.27        7.00      2.48 o 
   3   4   5      938.74      877.68     19.91 o 
   4   4   5       84.28       83.64      7.17 o 
   5   4   5     1175.68     1097.41     25.61 o 
   6   4   5        5.06        1.88      2.09 o 
   7   4   5      102.37      105.18      7.41 o 
   8   4   5      325.18      316.27     11.59 o 
   9   4   5      170.54      155.51      9.13 o 
  10   4   5       30.80       23.98      6.28 o 
  11   4   5       34.65       34.40      6.87 o 
  12   4   5        5.70       -6.31      6.31 o 
  13   4   5       85.23       98.38     10.22 o 
  14   4   5        7.07       -7.42      7.76 o 
 -14   5   5       25.39       40.06     11.47 o 
 -13   5   5        1.16       14.30      9.15 o 
 -12   5   5        1.05        5.22      9.50 o 
 -11   5   5       30.45       20.47      7.50 o 
 -10   5   5       88.53       72.49      8.65 o 
  -9   5   5       25.53       19.73      5.19 o 
  -8   5   5      302.65      286.82     11.82 o 
  -7   5   5       75.95       80.25      6.56 o 
  -6   5   5       10.35       17.62      4.14 o 
  -5   5   5      129.51      140.39      6.71 o 
  -4   5   5        3.36        5.24      2.83 o 
  -3   5   5      363.97      334.92      8.96 o 
  -2   5   5      150.13      165.56      6.37 o 
  -1   5   5       26.89       21.51      3.88 o 
   0   5   5      112.20      106.00      5.87 o 
   1   5   5      831.70      810.18     21.35 o 
   2   5   5      255.01      252.53     10.15 o 
   3   5   5      413.30      382.65     12.32 o 
   4   5   5      525.61      500.48     22.07 o 
   5   5   5        3.56        4.11      3.18 o 
   6   5   5      263.04      244.42     10.50 o 
   7   5   5       42.21       31.42      5.42 o 
   8   5   5      879.82      843.51     26.50 o 
   9   5   5        0.74        6.38      5.40 o 
  10   5   5        1.10        0.49      4.99 o 
  11   5   5        4.28        0.23      4.78 o 
  12   5   5        5.98       -3.80      5.67 o 
  13   5   5        7.45        4.15      6.61 o 
 -13   6   5       91.22      113.03     13.33 o 
 -12   6   5        0.19        0.71     11.13 o 
 -11   6   5       90.87       84.09     11.74 o 
 -10   6   5        4.96        9.84      8.57 o 
  -9   6   5        0.48       -6.09      7.20 o 
  -8   6   5       35.47       30.81      5.34 o 
  -7   6   5      144.76      147.45      8.31 o 
  -6   6   5        4.21       -2.61      3.83 o 
  -5   6   5        1.88        2.93      3.98 o 
  -4   6   5     1520.27     1419.53     36.99 o 
  -3   6   5      775.86      742.25     20.19 o 
  -2   6   5       43.56       41.65      4.31 o 
  -1   6   5      594.60      572.92     15.74 o 
   0   6   5      152.86      174.21     10.16 o 
   1   6   5      677.09      652.86     19.06 o 
   2   6   5       37.39       51.80      8.32 o 
   3   6   5      261.25      269.86     12.47 o 
   4   6   5        0.36        3.21      4.34 o 
   5   6   5        0.40       -3.60      4.53 o 
   6   6   5        9.85        5.20      4.78 o 
   7   6   5        4.71        3.73      8.57 o 
   8   6   5      189.44      187.46     12.10 o 
   9   6   5       80.25      108.01     10.30 o 
  10   6   5       11.77       -2.35      7.61 o 
  11   6   5       20.44        9.87      8.81 o 
  12   6   5       28.87       31.87     10.92 o 
 -12   7   5        2.24        8.02      9.83 o 
 -11   7   5        5.51        8.25      9.66 o 
 -10   7   5       62.12       77.54     12.12 o 
  -9   7   5       92.48       72.09     10.96 o 
  -8   7   5        6.63        4.94      8.12 o 
  -7   7   5       53.23       56.24      7.83 o 
  -6   7   5       72.85       67.03      7.54 o 
  -5   7   5        0.91       -1.24      4.48 o 
  -4   7   5      142.87      164.97      9.17 o 
  -3   7   5       26.40       33.23      5.12 o 
  -2   7   5       42.14       37.08      4.96 o 
  -1   7   5       44.85       49.10      4.90 o 
   0   7   5       35.05       41.93      5.31 o 
   1   7   5      204.26      225.53      9.89 o 
   2   7   5       25.92       27.96      6.14 o 
   3   7   5      198.51      221.53     12.77 o 
   4   7   5        7.71        2.42      5.33 o 
   5   7   5        0.03       -3.07      5.34 o 
   6   7   5       57.26       55.48     10.16 o 
   7   7   5      384.87      397.73     27.88 o 
   8   7   5        5.64       -2.44      7.11 o 
   9   7   5        1.83        5.71      7.28 o 
  10   7   5        0.13       -7.46      7.46 o 
  11   7   5      178.07      182.71     15.63 o 
 -10   8   5        0.08        8.27     15.23 o 
  -9   8   5       26.67       21.81     11.86 o 
  -8   8   5       34.64       56.24     10.74 o 
  -7   8   5      129.16      116.05     15.02 o 
  -6   8   5       30.03       28.30      8.16 o 
  -5   8   5        1.82        2.53      6.71 o 
  -4   8   5       14.81       17.34      5.63 o 
  -3   8   5       31.59       34.79      5.42 o 
  -2   8   5      112.31      119.96      7.41 o 
  -1   8   5       14.11       12.29      5.33 o 
   0   8   5       18.97        7.46      6.28 o 
   1   8   5       53.18       41.73      7.63 o 
   2   8   5        2.31       -5.63      6.91 o 
   3   8   5      100.50       92.94      9.70 o 
   4   8   5       22.58       28.30      7.40 o 
   5   8   5        9.32       15.61      7.34 o 
   6   8   5      204.82      208.82     14.99 o 
   7   8   5      401.62      392.82     24.17 o 
   8   8   5       73.50       93.96     10.42 o 
   9   8   5       91.99       99.30     11.39 o 
  -8   9   5        3.24       -1.49     11.90 o 
  -7   9   5       10.04        0.42     11.27 o 
  -6   9   5        7.27        4.06     10.71 o 
  -5   9   5        3.47       -6.11     10.26 o 
  -4   9   5       58.03       64.30      9.34 o 
  -3   9   5      202.13      211.55     11.89 o 
  -2   9   5       22.82       14.83     11.18 o 
  -1   9   5       11.92       13.51      6.99 o 
   0   9   5        1.28        6.68      7.49 o 
   1   9   5       83.86      100.05     17.29 o 
   2   9   5        5.68        7.01      7.97 o 
   3   9   5       39.18       39.67      9.07 o 
   4   9   5        9.59        9.75      7.62 o 
   5   9   5       17.86       23.49      8.70 o 
   6   9   5       46.80       59.05     12.14 o 
   7   9   5       18.32       24.43     11.23 o 
  -5  10   5       33.17       37.41     13.56 o 
  -4  10   5        0.50       -0.16     17.95 o 
  -3  10   5       63.49       72.28     11.15 o 
  -2  10   5        0.25       -2.70      8.31 o 
  -1  10   5       72.85       78.85     13.75 o 
   0  10   5       55.72       73.05     11.26 o 
   1  10   5        5.28        5.42      8.78 o 
   2  10   5       32.17       31.99     10.59 o 
   3  10   5      157.30      181.20     30.69 o 
 -16   0   6       93.12       80.03     26.83 o 
 -14   0   6      108.39      132.38     14.27 o 
 -12   0   6      220.38      207.94     14.94 o 
 -10   0   6     1379.83     1308.74     48.48 o 
  -8   0   6      649.70      611.25     16.28 o 
  -6   0   6      622.11      903.49     21.56 o 
  -4   0   6     3550.51     3440.76     88.04 o 
  -2   0   6     6564.75     6389.68    147.76 o 
   0   0   6     8289.25     8801.93    202.70 o 
   2   0   6    14414.69    16021.50    402.33 o 
   4   0   6     8017.71     8758.01    199.21 o 
   6   0   6     1563.78     1945.25     54.26 o 
   8   0   6      492.51      507.51     18.90 o 
  10   0   6        0.83        3.65      5.86 o 
  12   0   6      927.07      926.94     46.48 o 
  14   0   6       64.78       40.74     24.94 o 
 -16   1   6       56.61       48.20     12.31 o 
 -15   1   6        8.19        6.93      8.72 o 
 -14   1   6       23.26       16.74      5.52 o 
 -13   1   6       81.36       74.81      8.65 o 
 -12   1   6      122.59      111.82      8.05 o 
 -11   1   6       85.66       96.51      5.53 o 
 -10   1   6      176.55      162.46      7.50 o 
  -9   1   6      110.84      118.07      6.24 o 
  -8   1   6      311.91      308.19      8.68 o 
  -7   1   6      618.99      611.61     12.56 o 
  -6   1   6      179.79      190.32      6.64 o 
  -5   1   6      121.32      186.58     11.29 o 
  -4   1   6     1227.36     1217.24     25.66 o 
  -3   1   6        9.87        9.69      1.44 o 
  -2   1   6      152.27      168.59      4.05 o 
  -1   1   6     5131.99     5517.72     97.06 o 
   0   1   6      253.41      268.14      5.53 o 
   1   1   6     4545.22     5036.03     86.19 o 
   2   1   6     1998.71     2151.61     35.73 o 
   3   1   6      740.50      849.24     24.71 o 
   4   1   6       60.50       72.15      2.67 o 
   5   1   6       58.96      100.17      3.64 o 
   6   1   6       90.17       89.20      5.11 o 
   7   1   6       94.63      113.34      5.89 o 
   8   1   6       45.52       46.59      4.98 o 
   9   1   6      542.46      524.88     16.74 o 
  10   1   6       13.10        7.69      5.33 o 
  11   1   6       35.53       35.78      8.46 o 
  12   1   6       19.37        9.49      9.68 o 
  13   1   6       30.88       11.22     11.06 o 
  14   1   6        0.65      -11.73     11.73 o 
 -16   2   6       33.16       53.26     12.74 o 
 -15   2   6        0.17       -2.11      9.17 o 
 -14   2   6      123.56      112.52     12.69 o 
 -13   2   6       64.63       57.66      7.96 o 
 -12   2   6       42.42       31.65      4.92 o 
 -11   2   6      217.93      190.48      8.05 o 
 -10   2   6      468.11      441.33     12.59 o 
  -9   2   6      341.06      349.22     19.77 o 
  -8   2   6     1397.07     1390.75     28.26 o 
  -7   2   6        7.50       14.41      2.41 o 
  -6   2   6     2243.77     2376.33     45.82 o 
  -5   2   6      290.34      334.65      8.18 o 
  -4   2   6     2986.82     3192.60     59.46 o 
  -3   2   6       11.66        5.09      1.31 o 
  -2   2   6       26.29       22.18      2.08 o 
  -1   2   6     2575.97     2552.16     53.72 o 
   0   2   6      106.21       77.83      3.84 o 
   1   2   6       29.84       39.16      1.85 o 
   2   2   6      864.26      815.64     14.76 o 
   3   2   6      118.37      103.55      6.91 o 
   4   2   6      107.44       93.99      3.71 o 
   5   2   6       81.30       64.16      4.76 o 
   6   2   6      623.75      558.10     13.66 o 
   7   2   6       25.35       26.56      3.49 o 
   8   2   6     1068.25     1025.35     24.54 o 
   9   2   6       52.83       45.09      5.19 o 
  10   2   6       18.74       10.20      8.19 o 
  11   2   6        1.29       -6.95      6.95 o 
  12   2   6      220.73      261.14     17.45 o 
  13   2   6       53.93       55.84     12.52 o 
  14   2   6       39.19       26.66     10.75 o 
 -15   3   6       25.02       42.15     15.77 o 
 -14   3   6        0.20        5.65      7.81 o 
 -13   3   6        9.78       11.10      7.16 o 
 -12   3   6        0.70       -3.54      4.65 o 
 -11   3   6       66.30       66.14      6.87 o 
 -10   3   6      225.51      223.94     15.00 o 
  -9   3   6       26.74       22.18      4.70 o 
  -8   3   6       23.93       18.71      3.69 o 
  -7   3   6      299.21      300.76      8.56 o 
  -6   3   6       21.68       53.75      3.29 o 
  -5   3   6       61.69       72.29      3.93 o 
  -4   3   6        0.86        4.54      1.56 o 
  -3   3   6      230.42      239.20      5.68 o 
  -2   3   6      376.37      339.60      7.71 o 
  -1   3   6      172.49      182.11      5.55 o 
   0   3   6      115.14      160.62     16.53 o 
   1   3   6       63.15       82.36      6.22 o 
   2   3   6      535.55      514.58     39.21 o 
   3   3   6      559.19      595.40     12.39 o 
   4   3   6        0.23        0.24      1.64 o 
   5   3   6      140.00      175.32      9.86 o 
   6   3   6      401.72      399.96     10.19 o 
   7   3   6       31.40       27.86      3.62 o 
   8   3   6       37.54       40.42      6.97 o 
   9   3   6        0.28       15.60      5.36 o 
  10   3   6       98.65       96.92      8.02 o 
  11   3   6      122.36      110.02     11.53 o 
  12   3   6      241.61      266.04     14.76 o 
  13   3   6        1.43       -6.97      6.98 o 
  14   3   6       13.67        4.35      8.47 o 
 -15   4   6       15.63       27.93     13.00 o 
 -14   4   6      282.19      267.12     19.33 o 
 -13   4   6        0.04        3.90      8.11 o 
 -12   4   6       71.39       65.93      9.92 o 
 -11   4   6       95.81       81.76      8.58 o 
 -10   4   6      100.06      111.48      7.72 o 
  -9   4   6      776.19      744.10     23.19 o 
  -8   4   6      366.46      339.02     14.42 o 
  -7   4   6      136.15      135.18      7.11 o 
  -6   4   6     1587.27     1449.04     33.25 o 
  -5   4   6       30.01       26.95      3.25 o 
  -4   4   6       75.49       80.18      3.59 o 
  -3   4   6       15.50       13.21      1.99 o 
  -2   4   6      164.92      198.63      6.07 o 
  -1   4   6      165.24      210.85      8.90 o 
   0   4   6        3.24        4.27      2.29 o 
   1   4   6       46.32       53.97      3.98 o 
   2   4   6      620.61      601.20     19.69 o 
   3   4   6      692.19      652.93     18.46 o 
   4   4   6      250.76      218.07      7.86 o 
   5   4   6      371.23      322.25      9.63 o 
   6   4   6      350.54      344.20      9.33 o 
   7   4   6       70.71       56.94      6.84 o 
   8   4   6      437.07      392.92     14.84 o 
   9   4   6        7.77       10.00      7.65 o 
  10   4   6      444.31      412.03     16.47 o 
  11   4   6       16.77        7.06      5.93 o 
  12   4   6       26.24       23.82      7.14 o 
  13   4   6       75.17       75.46     10.41 o 
 -14   5   6       19.43       33.22     11.20 o 
 -13   5   6       22.35       34.66     10.52 o 
 -12   5   6        6.85        9.55      8.88 o 
 -11   5   6        1.17        8.37      8.12 o 
 -10   5   6       16.31       -7.14      7.14 o 
  -9   5   6        0.26        8.37      5.31 o 
  -8   5   6       86.79       86.01      6.94 o 
  -7   5   6        7.09       -0.28      3.95 o 
  -6   5   6        0.37        0.10      3.65 o 
  -5   5   6       47.90       50.07      4.83 o 
  -4   5   6       59.81       73.95      7.05 o 
  -3   5   6      158.57      150.53      5.60 o 
  -2   5   6      144.68      146.10      6.00 o 
  -1   5   6      139.67      149.02      7.41 o 
   0   5   6      336.61      346.06     11.65 o 
   1   5   6      114.30      123.67      7.59 o 
   2   5   6       91.62       85.17      5.20 o 
   3   5   6       98.97       95.33      6.07 o 
   4   5   6       17.60       17.87      3.01 o 
   5   5   6       27.59       23.19      4.14 o 
   6   5   6      423.31      383.46     14.53 o 
   7   5   6       81.33       75.31      6.32 o 
   8   5   6        0.04        3.54      6.02 o 
   9   5   6        9.39        6.55      6.59 o 
  10   5   6        2.51        4.50      6.23 o 
  11   5   6        0.87       -4.71      4.71 o 
  12   5   6        2.85       -2.49      5.63 o 
  13   5   6       10.48       15.26     21.50 o 
 -13   6   6       15.52       36.41     11.25 o 
 -12   6   6       36.99       50.19     11.11 o 
 -11   6   6        0.08       -0.32      8.64 o 
 -10   6   6      100.06      121.73     12.81 o 
  -9   6   6       75.76       85.81     11.10 o 
  -8   6   6       91.88       94.38      8.82 o 
  -7   6   6      213.00      211.36     11.71 o 
  -6   6   6        3.39       53.68      8.65 o 
  -5   6   6     1330.25     1380.55     38.31 o 
  -4   6   6     2003.50     1914.92     44.98 o 
  -3   6   6        9.79       87.95     26.04 o 
  -2   6   6      507.27      470.89     13.25 o 
  -1   6   6        1.41       -1.82      3.64 o 
   0   6   6     1560.61     1547.56     43.09 o 
   1   6   6      180.87      181.64     11.65 o 
   2   6   6      546.82      525.06     17.50 o 
   3   6   6      494.41      479.39     20.34 o 
   4   6   6      671.87      613.73     22.81 o 
   5   6   6        1.85       -0.24      4.78 o 
   6   6   6        1.12        9.49      4.55 o 
   7   6   6       38.96       30.18      6.69 o 
   8   6   6      263.78      262.87     14.92 o 
   9   6   6      124.03      142.10     11.83 o 
  10   6   6        0.18       -1.81      7.42 o 
  11   6   6        0.24       -8.22      8.22 o 
  12   6   6      170.80      187.46     18.89 o 
 -12   7   6        6.33       16.55     10.61 o 
 -11   7   6        4.92        4.76      9.82 o 
 -10   7   6        1.24        6.53      9.29 o 
  -9   7   6        3.26        3.88      8.34 o 
  -8   7   6       18.29        5.86      8.34 o 
  -7   7   6        0.75        2.55      6.10 o 
  -6   7   6        6.54        4.17      5.72 o 
  -5   7   6      281.15      317.46     16.57 o 
  -4   7   6       28.51       22.00      5.99 o 
  -3   7   6      114.78      132.72      7.76 o 
  -2   7   6       13.25        8.49      4.39 o 
  -1   7   6      172.91      177.41     10.03 o 
   0   7   6       31.85       29.64      5.20 o 
   1   7   6       24.62       12.86      5.20 o 
   2   7   6       22.99       17.07      5.80 o 
   3   7   6       38.83       34.87      6.80 o 
   4   7   6       27.84       22.65      6.49 o 
   5   7   6       23.37       12.51      6.04 o 
   6   7   6       21.47       19.19      7.24 o 
   7   7   6       35.45       25.88      6.23 o 
   8   7   6       32.26       25.53      7.56 o 
   9   7   6       30.64       21.91     12.26 o 
  10   7   6        6.72        1.08      8.45 o 
 -10   8   6      123.61      141.18     16.86 o 
  -9   8   6       36.61       34.58     11.03 o 
  -8   8   6       97.50      112.05     16.06 o 
  -7   8   6       13.74       -8.41      8.41 o 
  -6   8   6        4.68        2.64      7.56 o 
  -5   8   6       77.26       84.69     12.34 o 
  -4   8   6       61.17       74.92      8.47 o 
  -3   8   6       11.78        7.92      5.70 o 
  -2   8   6      313.58      362.26     16.05 o 
  -1   8   6      129.54      124.21      9.13 o 
   0   8   6       62.00       70.12      9.88 o 
   1   8   6       22.16       21.23      7.11 o 
   2   8   6       59.41       69.02      8.90 o 
   3   8   6       44.19       45.76      8.00 o 
   4   8   6       37.31       42.20      7.98 o 
   5   8   6       28.28       33.00      8.16 o 
   6   8   6      383.76      396.79     26.65 o 
   7   8   6       29.95       40.51     11.11 o 
   8   8   6       26.32       32.97      8.11 o 
   9   8   6       67.09       76.23     10.96 o 
  -8   9   6       25.37       28.04     13.39 o 
  -7   9   6        9.64       -2.27     11.32 o 
  -6   9   6        5.57       23.55     12.08 o 
  -5   9   6        2.87       -1.24      7.92 o 
  -4   9   6       62.39       44.27      7.74 o 
  -3   9   6       50.62       48.91      7.83 o 
  -2   9   6        0.06       -2.26      7.06 o 
  -1   9   6        0.86       -3.03      8.56 o 
   0   9   6        6.07       10.14      8.12 o 
   1   9   6       34.21       42.77      9.75 o 
   2   9   6       46.42       38.04      9.62 o 
   3   9   6        3.34       16.36      7.55 o 
   4   9   6        1.11        1.02      6.95 o 
   5   9   6        1.42        0.14      7.49 o 
   6   9   6        1.16        9.28      8.36 o 
  -4  10   6       47.93       34.07     21.10 o 
  -3  10   6       33.62       25.19      8.92 o 
  -2  10   6       74.73       80.18     13.87 o 
  -1  10   6       87.86       88.21     11.89 o 
   0  10   6        4.31        1.57      8.34 o 
   1  10   6        0.54       -0.19      8.60 o 
   2  10   6      107.40      119.51     14.38 o 
   3  10   6        6.11       10.45      9.89 o 
 -15   0   7       42.61       45.58     16.12 o 
 -13   0   7       12.41       -0.46      6.17 o 
 -11   0   7       35.70       26.47      6.19 o 
  -9   0   7      171.36      174.68      9.62 o 
  -7   0   7      106.10      114.94      7.70 o 
  -5   0   7      118.80      113.82      5.26 o 
  -3   0   7      423.08      348.73     10.77 o 
  -1   0   7      130.59       93.44      3.66 o 
   1   0   7     2031.49     2409.82     56.70 o 
   3   0   7     3602.83     3880.32     99.17 o 
   5   0   7       17.73       22.12      4.23 o 
   7   0   7      516.62      719.13     23.05 o 
   9   0   7      131.46      131.11     11.81 o 
  11   0   7      183.22      189.69     18.65 o 
  13   0   7      127.11      157.90     23.89 o 
 -16   1   7        0.82       11.56     11.81 o 
 -15   1   7      108.02      124.00     13.93 o 
 -14   1   7        2.72        0.12      4.77 o 
 -13   1   7       86.59       87.41      7.70 o 
 -12   1   7      122.10      123.42      8.85 o 
 -11   1   7       13.63       11.83      3.74 o 
 -10   1   7        0.84        1.97      3.65 o 
  -9   1   7       44.25       43.49      3.60 o 
  -8   1   7      275.70      282.19      7.51 o 
  -7   1   7       43.60       58.89      5.52 o 
  -6   1   7      500.01      532.01     14.05 o 
  -5   1   7     3374.20     3288.93     66.75 o 
  -4   1   7      128.70      162.88      5.37 o 
  -3   1   7        7.33        2.81      1.35 o 
  -2   1   7      335.59      325.25      6.79 o 
  -1   1   7      931.17      930.67     15.90 o 
   0   1   7       10.39       17.58      1.37 o 
   1   1   7        0.60        1.41      1.06 o 
   2   1   7      792.09      776.62     14.15 o 
   3   1   7      758.22      838.79     15.65 o 
   4   1   7      415.30      403.45      8.74 o 
   5   1   7        0.07       -0.16      1.42 o 
   6   1   7       42.45       50.33      3.40 o 
   7   1   7      498.74      472.62     11.21 o 
   8   1   7      113.01      109.10      6.61 o 
   9   1   7      133.79      121.05      7.90 o 
  10   1   7       74.82       61.53      7.75 o 
  11   1   7       42.08       37.83      7.91 o 
  12   1   7       42.47       44.77     10.75 o 
  13   1   7       72.46       49.75     12.48 o 
  14   1   7       65.77       57.24     19.11 o 
 -16   2   7        1.65      -15.08     24.83 o 
 -15   2   7        3.67       -3.89      8.92 o 
 -14   2   7       10.36       13.40      9.05 o 
 -13   2   7       52.42       55.99      5.78 o 
 -12   2   7      267.40      272.78     10.34 o 
 -11   2   7      484.16      486.95     13.84 o 
 -10   2   7       53.13       66.58      5.48 o 
  -9   2   7      410.33      407.07     10.93 o 
  -8   2   7      465.38      452.82     10.70 o 
  -7   2   7      969.08      980.15     20.35 o 
  -6   2   7      434.33      451.00     11.35 o 
  -5   2   7     1259.85     1245.74     24.64 o 
  -4   2   7      309.17      343.41      8.10 o 
  -3   2   7      433.36      388.09      9.74 o 
  -2   2   7     2118.07     2018.25     39.26 o 
  -1   2   7        0.16        8.83      1.24 o 
   0   2   7       24.93       31.29      1.83 o 
   1   2   7     1216.00     1270.03     22.80 o 
   2   2   7     4748.80     4753.71     83.07 o 
   3   2   7     2684.87     2723.88     48.45 o 
   4   2   7      402.99      412.68     10.64 o 
   5   2   7     1189.12     1210.46     24.25 o 
   6   2   7       71.62       72.36      4.37 o 
   7   2   7      417.34      413.03     11.39 o 
   8   2   7      100.59       92.86      7.50 o 
   9   2   7      112.75      127.19      7.34 o 
  10   2   7      362.40      360.48     16.92 o 
  11   2   7      419.34      402.77     17.81 o 
  12   2   7       43.82       33.15     11.34 o 
  13   2   7      148.63      145.24     12.25 o 
  14   2   7        0.69       -9.91      9.91 o 
 -15   3   7        1.63       11.38     11.31 o 
 -14   3   7       34.91       39.97      8.88 o 
 -13   3   7       16.26       13.17      9.38 o 
 -12   3   7        4.34        4.88      7.75 o 
 -11   3   7       48.54       41.38      5.78 o 
 -10   3   7        1.09        4.53      4.24 o 
  -9   3   7     1216.72     1084.50     29.07 o 
  -8   3   7       14.05       19.09      4.58 o 
  -7   3   7      610.11      545.78     13.66 o 
  -6   3   7       26.70       30.68      2.81 o 
  -5   3   7      129.27      139.70      7.49 o 
  -4   3   7       21.46       28.52      2.28 o 
  -3   3   7     1024.94      996.45     20.29 o 
  -2   3   7      521.51      535.83     13.42 o 
  -1   3   7       20.45       31.04      3.77 o 
   0   3   7      209.03      187.80      5.92 o 
   1   3   7     1574.49     1735.34     35.48 o 
   2   3   7      749.72      761.72     15.54 o 
   3   3   7      338.60      343.62      8.73 o 
   4   3   7     1258.41     1294.26     25.14 o 
   5   3   7      981.36      978.09     20.21 o 
   6   3   7       61.47       64.38      3.95 o 
   7   3   7       91.21       88.11      5.67 o 
   8   3   7      104.02      106.15      6.09 o 
   9   3   7        0.22       -4.12      4.12 o 
  10   3   7       13.32        9.65      5.19 o 
  11   3   7        7.63        6.22      5.75 o 
  12   3   7        0.31       -6.95      6.95 o 
  13   3   7        3.90        4.09      8.58 o 
 -15   4   7      244.53      292.62     18.01 o 
 -14   4   7       94.39       82.62     11.49 o 
 -13   4   7        0.25        6.46      7.94 o 
 -12   4   7        0.42        0.84      7.16 o 
 -11   4   7      146.18      161.83     11.56 o 
 -10   4   7        5.60        3.32      4.90 o 
  -9   4   7      206.11      214.17     13.79 o 
  -8   4   7      851.98      831.51     22.66 o 
  -7   4   7      927.32      888.46     23.40 o 
  -6   4   7      441.58      431.19     13.10 o 
  -5   4   7     1585.65     1556.97     34.72 o 
  -4   4   7       76.45       72.36      3.23 o 
  -3   4   7      431.00      410.55      9.73 o 
  -2   4   7       36.89       38.28      3.07 o 
  -1   4   7      917.20      866.02     19.93 o 
   0   4   7       73.98       92.67      4.48 o 
   1   4   7      787.63      737.76     17.96 o 
   2   4   7       66.47       65.03      4.44 o 
   3   4   7      409.18      339.78     10.15 o 
   4   4   7       35.85       28.11      3.07 o 
   5   4   7      650.89      602.76     15.69 o 
   6   4   7      129.06      158.62      8.07 o 
   7   4   7     1413.28     1362.33     33.23 o 
   8   4   7        0.01       -1.12      3.67 o 
   9   4   7      160.33      146.31      9.01 o 
  10   4   7       99.78      105.94      8.34 o 
  11   4   7      231.85      242.47     15.30 o 
  12   4   7       32.44       20.72      7.38 o 
  13   4   7       31.85       45.69      9.43 o 
 -14   5   7        0.86        4.60     14.54 o 
 -13   5   7       95.07       85.03     13.32 o 
 -12   5   7        0.04       -0.61      8.41 o 
 -11   5   7        0.94       -7.94     10.30 o 
 -10   5   7       31.84       28.97      6.65 o 
  -9   5   7        0.23       -4.84      4.84 o 
  -8   5   7        0.35        4.86      5.14 o 
  -7   5   7       23.41       17.77      5.67 o 
  -6   5   7      218.66      215.22     11.21 o 
  -5   5   7      170.81      180.71      7.63 o 
  -4   5   7       33.25       43.75      3.67 o 
  -3   5   7       60.38       59.47      3.76 o 
  -2   5   7      257.92      249.00     10.61 o 
  -1   5   7       80.76       73.10      4.78 o 
   0   5   7      298.82      309.64     13.37 o 
   1   5   7      546.66      577.38     16.50 o 
   2   5   7        1.24        3.12      3.19 o 
   3   5   7       89.31       87.65      7.97 o 
   4   5   7      257.24      256.26      9.45 o 
   5   5   7      110.32      111.75      6.07 o 
   6   5   7        5.90       10.54      3.91 o 
   7   5   7      256.17      249.79     10.84 o 
   8   5   7      101.73       95.35      7.39 o 
   9   5   7        0.97        3.58      6.42 o 
  10   5   7      151.34      130.43      9.64 o 
  11   5   7       11.59        7.57      5.38 o 
  12   5   7       20.53       30.81      6.87 o 
 -13   6   7       36.29       43.76     11.28 o 
 -12   6   7        8.20       13.33     10.25 o 
 -11   6   7       50.76       44.24     10.38 o 
 -10   6   7       51.25       44.09     10.10 o 
  -9   6   7      108.39      119.45     10.24 o 
  -8   6   7       78.18       75.25      8.36 o 
  -7   6   7        0.03        5.34      5.51 o 
  -6   6   7       66.69       56.39      7.84 o 
  -5   6   7        5.54        9.59      5.03 o 
  -4   6   7     1119.14     1042.90     28.76 o 
  -3   6   7      127.00      120.04      6.95 o 
  -2   6   7       33.64       40.38      4.50 o 
  -1   6   7      490.94      485.08     16.56 o 
   0   6   7       42.73       46.00      6.26 o 
   1   6   7      569.28      541.33     17.85 o 
   2   6   7      562.92      514.85     17.48 o 
   3   6   7      255.25      248.18     13.68 o 
   4   6   7      259.56      267.97     13.59 o 
   5   6   7      523.51      499.17     18.22 o 
   6   6   7      473.43      461.52     17.63 o 
   7   6   7      246.33      241.51     12.49 o 
   8   6   7      292.85      271.04     16.78 o 
   9   6   7        1.50       -6.05      6.05 o 
  10   6   7       92.72       99.18     11.56 o 
  11   6   7      112.33      142.96     13.93 o 
 -12   7   7        0.80       -6.78     10.01 o 
 -11   7   7       22.10       30.82     11.17 o 
 -10   7   7        0.84      -11.74     13.35 o 
  -9   7   7       50.07       53.93     11.02 o 
  -8   7   7        5.47       -3.88      6.13 o 
  -7   7   7       68.55      128.85     10.32 o 
  -6   7   7      154.47      152.38     12.10 o 
  -5   7   7       11.55        6.72      5.78 o 
  -4   7   7       37.06       29.70      6.62 o 
  -3   7   7      307.75      314.29     14.06 o 
  -2   7   7        3.17        0.72      5.26 o 
  -1   7   7       57.07       61.86      9.20 o 
   0   7   7       42.63       51.34      5.93 o 
   1   7   7      235.45      244.95     11.94 o 
   2   7   7       52.20       49.11      7.37 o 
   3   7   7        1.94        3.80      5.32 o 
   4   7   7        1.16       -3.80      6.95 o 
   5   7   7        1.37       -3.08      5.50 o 
   6   7   7       48.51       41.06      8.09 o 
   7   7   7       27.82       43.55      6.94 o 
   8   7   7       78.03       59.55      8.81 o 
   9   7   7       18.87       18.54      8.14 o 
  10   7   7       11.03        6.92      8.85 o 
 -10   8   7       20.43       11.57     11.10 o 
  -9   8   7       53.99       84.15     13.03 o 
  -8   8   7        1.80       -8.80      9.02 o 
  -7   8   7        4.74        8.87      7.14 o 
  -6   8   7      369.65      337.74     25.76 o 
  -5   8   7      744.04      772.48     30.75 o 
  -4   8   7       94.89      129.26     10.28 o 
  -3   8   7      619.09      578.45     23.96 o 
  -2   8   7      313.07      369.63     20.58 o 
  -1   8   7       49.86       50.00      7.30 o 
   0   8   7       28.83       27.31      8.42 o 
   1   8   7       52.26       58.24      8.52 o 
   2   8   7      109.18      119.71     10.69 o 
   3   8   7        0.68        7.26      6.18 o 
   4   8   7        1.92       -1.00      5.82 o 
   5   8   7       11.87        1.88      6.86 o 
   6   8   7        0.80       -1.72      6.95 o 
   7   8   7       14.43        4.86      8.03 o 
   8   8   7        6.07        7.77      7.62 o 
  -8   9   7        4.98       -5.30     10.39 o 
  -7   9   7        3.87       -3.10     11.14 o 
  -6   9   7       20.95        0.37     11.20 o 
  -5   9   7        0.33        9.51      7.28 o 
  -4   9   7       45.94       53.13      8.30 o 
  -3   9   7       80.15       80.79     12.02 o 
  -2   9   7       59.96       61.12     10.01 o 
  -1   9   7       29.57       21.00      8.48 o 
   0   9   7       14.36       10.18      8.20 o 
   1   9   7      167.00      192.37     15.98 o 
   2   9   7        0.27        2.46      7.68 o 
   3   9   7       43.54       41.49      9.20 o 
   4   9   7       28.32       27.06      8.52 o 
   5   9   7        4.63       -7.30      7.30 o 
   6   9   7       58.40       43.40     10.30 o 
  -4  10   7       13.67       38.84     27.05 o 
  -3  10   7       12.36       17.70      9.40 o 
  -2  10   7        0.09        2.11      8.56 o 
  -1  10   7       13.31       13.66      8.94 o 
   0  10   7        0.22       -0.14      8.39 o 
   1  10   7       75.25       92.92     13.20 o 
   2  10   7       53.83       63.68     16.99 o 
 -16   0   8        4.66      -14.05     16.47 o 
 -14   0   8       67.96       63.57     16.92 o 
 -12   0   8      730.93      707.85     28.23 o 
 -10   0   8       82.60       81.68      7.71 o 
  -8   0   8      709.26      740.31     20.27 o 
  -6   0   8     2025.92     2058.08     51.64 o 
  -4   0   8       57.86       88.53      4.41 o 
  -2   0   8     1052.29     1282.37     30.97 o 
   0   0   8     1815.51     1989.88     50.82 o 
   2   0   8     4751.15     4799.84    111.59 o 
   4   0   8     4368.43     4497.13    115.19 o 
   6   0   8        9.62        8.84      2.83 o 
   8   0   8      507.29      556.44     24.16 o 
  10   0   8      314.80      328.74     27.95 o 
  12   0   8      139.47      160.44     18.36 o 
  14   0   8       75.12      122.07     35.72 o 
 -16   1   8       55.08       59.86     10.09 o 
 -15   1   8        1.31        6.87     11.52 o 
 -14   1   8       33.92       40.51      6.35 o 
 -13   1   8        6.39        3.13      5.00 o 
 -12   1   8       58.76       41.93      5.93 o 
 -11   1   8       21.55       22.49      4.17 o 
 -10   1   8      843.47      759.47     22.81 o 
  -9   1   8       23.84       33.44      4.30 o 
  -8   1   8       36.47       30.83      2.95 o 
  -7   1   8      986.64     1055.11     20.78 o 
  -6   1   8      754.88      729.18     16.09 o 
  -5   1   8       81.66       99.10      7.11 o 
  -4   1   8     1354.39     1254.62     24.49 o 
  -3   1   8      330.32      385.34     10.94 o 
  -2   1   8     1314.43     1265.07     22.98 o 
  -1   1   8     2955.21     3182.03     56.26 o 
   0   1   8        0.11        4.40      1.16 o 
   1   1   8      390.56      470.87      9.31 o 
   2   1   8      700.62      734.40     13.61 o 
   3   1   8     1294.49     1419.66     26.01 o 
   4   1   8       94.05      102.21      3.69 o 
   5   1   8       63.66       68.09      2.95 o 
   6   1   8      503.57      473.05     11.03 o 
   7   1   8        0.51        0.73      2.44 o 
   8   1   8      181.97      189.32      8.18 o 
   9   1   8       69.80       82.81      6.55 o 
  10   1   8       13.23        5.13      6.05 o 
  11   1   8       52.73       46.74      6.73 o 
  12   1   8      196.59      162.13     12.74 o 
  13   1   8        1.05       -0.99      7.62 o 
  14   1   8        5.97       -9.28      9.28 o 
 -16   2   8       33.11        4.16     23.93 o 
 -15   2   8       10.21       16.34      8.51 o 
 -14   2   8        0.12       -5.68      5.68 o 
 -13   2   8        2.92       -5.58      5.58 o 
 -12   2   8       22.52       17.72      4.75 o 
 -11   2   8       25.64       21.24      4.46 o 
 -10   2   8        0.27       -2.84      3.42 o 
  -9   2   8      110.03      120.00      5.47 o 
  -8   2   8      128.54      127.72      5.48 o 
  -7   2   8       40.00       50.73      6.58 o 
  -6   2   8      187.77      172.49      6.40 o 
  -5   2   8      634.67      585.23     12.52 o 
  -4   2   8      340.40      306.43     11.49 o 
  -3   2   8      322.42      344.44     13.85 o 
  -2   2   8     1440.40     1429.12     26.41 o 
  -1   2   8        9.14       14.67      1.48 o 
   0   2   8      184.53      191.61      4.52 o 
   1   2   8       18.89       23.72      2.23 o 
   2   2   8      166.32      152.62      4.44 o 
   3   2   8      575.79      615.54     12.07 o 
   4   2   8        0.80        0.46      1.86 o 
   5   2   8      292.26      335.12      9.41 o 
   6   2   8      256.19      271.15     11.52 o 
   7   2   8      150.11      141.38      6.32 o 
   8   2   8        0.13        1.66      3.15 o 
   9   2   8       10.45        0.51      5.51 o 
  10   2   8      259.83      253.89     16.32 o 
  11   2   8       65.45       63.23      8.72 o 
  12   2   8       40.54       44.16      8.51 o 
  13   2   8       64.26       71.82     16.65 o 
 -15   3   8       19.09       17.42     13.43 o 
 -14   3   8       60.38       51.76      9.04 o 
 -13   3   8       65.71       55.34      7.20 o 
 -12   3   8       35.45       43.84      6.75 o 
 -11   3   8      145.24      130.72      8.41 o 
 -10   3   8      170.33      207.57     12.92 o 
  -9   3   8      137.05      150.51     13.75 o 
  -8   3   8      118.70      121.69      6.94 o 
  -7   3   8      129.30      122.74      8.74 o 
  -6   3   8     2212.33     2125.83     43.30 o 
  -5   3   8      159.30      187.04      6.03 o 
  -4   3   8      126.48      108.28      4.77 o 
  -3   3   8       18.80       19.87      2.39 o 
  -2   3   8      413.04      376.78      9.39 o 
  -1   3   8      185.19      177.26      5.77 o 
   0   3   8     1104.37     1006.06     21.35 o 
   1   3   8       24.20       32.91      2.38 o 
   2   3   8     2008.25     1994.76     37.75 o 
   3   3   8      451.67      471.89     10.17 o 
   4   3   8      488.22      475.15     11.38 o 
   5   3   8        8.07        5.53      2.46 o 
   6   3   8     2039.66     1963.22     38.42 o 
   7   3   8      472.10      454.31     14.56 o 
   8   3   8      185.09      185.20      8.00 o 
   9   3   8        4.30        0.47      4.81 o 
  10   3   8       44.11       50.47      6.89 o 
  11   3   8        3.69        7.62      6.42 o 
  12   3   8        8.88       10.21      7.62 o 
  13   3   8       90.13      123.44     15.33 o 
 -15   4   8       16.72       29.49     10.52 o 
 -14   4   8       56.47       48.29     10.62 o 
 -13   4   8       20.89       13.48      8.20 o 
 -12   4   8        7.71       10.08      7.49 o 
 -11   4   8        1.82       13.15      5.45 o 
 -10   4   8       61.44       38.04      6.31 o 
  -9   4   8        7.28        1.54      6.24 o 
  -8   4   8      112.95       87.21      7.27 o 
  -7   4   8      312.11      328.00     13.36 o 
  -6   4   8       11.65        9.37      4.75 o 
  -5   4   8      139.59      142.42      6.52 o 
  -4   4   8        9.26        4.20      1.81 o 
  -3   4   8       17.73       23.44      2.87 o 
  -2   4   8      282.99      260.78     10.20 o 
  -1   4   8       46.11       42.98      3.38 o 
   0   4   8       34.44       46.33      3.55 o 
   1   4   8      128.43      124.09      5.51 o 
   2   4   8        0.34        2.47      2.25 o 
   3   4   8      552.36      568.62     15.93 o 
   4   4   8      418.28      405.87     11.41 o 
   5   4   8       18.92       18.99      4.52 o 
   6   4   8     1430.72     1383.42     33.36 o 
   7   4   8       85.41       90.25      5.66 o 
   8   4   8      190.47      172.39      8.80 o 
   9   4   8       20.76       22.17      5.39 o 
  10   4   8      101.64      106.25      9.78 o 
  11   4   8       16.71       20.28      6.38 o 
  12   4   8       27.09       26.27      9.14 o 
  13   4   8        0.32       -6.59     20.46 o 
 -14   5   8       91.13      102.25     13.31 o 
 -13   5   8        0.08       -1.99      9.57 o 
 -12   5   8       96.42      106.89     12.58 o 
 -11   5   8      152.62      156.51     13.77 o 
 -10   5   8      216.32      243.88     14.71 o 
  -9   5   8       48.40       48.31      7.32 o 
  -8   5   8      554.51      494.92     26.68 o 
  -7   5   8        5.46       -1.54      4.86 o 
  -6   5   8        1.41       -4.28      4.28 o 
  -5   5   8        6.10        8.12      4.18 o 
  -4   5   8      130.32      122.43      6.37 o 
  -3   5   8        6.19        8.62      3.67 o 
  -2   5   8      126.69      117.03      7.42 o 
  -1   5   8        0.14        0.48      2.74 o 
   0   5   8      119.27      110.77      6.37 o 
   1   5   8       19.13       20.42      3.38 o 
   2   5   8        2.53       -1.80      3.09 o 
   3   5   8      854.61      804.21     20.35 o 
   4   5   8      354.60      338.37     10.49 o 
   5   5   8       29.31       29.59      4.10 o 
   6   5   8      593.81      578.29     18.38 o 
   7   5   8        1.27        0.25      4.27 o 
   8   5   8       62.40       62.37      6.57 o 
   9   5   8      102.39      109.01     15.77 o 
  10   5   8      153.33      153.84     11.58 o 
  11   5   8        0.25       -0.96      4.77 o 
  12   5   8      111.58      115.81      9.43 o 
 -13   6   8       11.30       20.71     10.71 o 
 -12   6   8       58.79       46.65     11.38 o 
 -11   6   8        2.34        2.28      8.90 o 
 -10   6   8       16.60       25.88      9.42 o 
  -9   6   8       12.07       13.04      6.65 o 
  -8   6   8       97.27      100.66     10.43 o 
  -7   6   8       13.34       14.90      6.35 o 
  -6   6   8       40.96       39.02      6.90 o 
  -5   6   8        4.94       -4.29      4.29 o 
  -4   6   8      263.10      279.00     11.63 o 
  -3   6   8      387.28      373.06     14.13 o 
  -2   6   8        0.26        1.16      3.74 o 
  -1   6   8        5.74       -3.64      3.64 o 
   0   6   8      334.86      303.96     12.81 o 
   1   6   8        0.17       13.34      4.46 o 
   2   6   8      160.18      176.61      9.17 o 
   3   6   8      244.07      236.02     10.89 o 
   4   6   8      248.53      232.53     13.63 o 
   5   6   8      255.76      253.61     15.46 o 
   6   6   8       15.43       24.08      5.41 o 
   7   6   8        3.69        6.08      5.08 o 
   8   6   8       47.57       59.86      6.86 o 
   9   6   8       18.95       16.14      7.26 o 
  10   6   8      180.36      184.95     14.45 o 
  11   6   8       42.06       41.10     10.42 o 
 -12   7   8       35.26       15.95     23.24 o 
 -11   7   8       16.31       17.88     10.77 o 
 -10   7   8       35.06       31.45     10.68 o 
  -9   7   8        3.69        2.33      8.88 o 
  -8   7   8       32.98       29.98      7.63 o 
  -7   7   8       81.12       72.88      8.70 o 
  -6   7   8       11.23       12.16      6.30 o 
  -5   7   8        2.69       -4.64      5.21 o 
  -4   7   8      903.97      849.06     28.01 o 
  -3   7   8        8.69       17.31      6.35 o 
  -2   7   8       44.83       50.86      7.34 o 
  -1   7   8        0.95        7.28      4.83 o 
   0   7   8      483.96      478.29     19.92 o 
   1   7   8        0.02        4.65      4.45 o 
   2   7   8      239.64      223.37     13.44 o 
   3   7   8        5.91        3.46      5.43 o 
   4   7   8        8.84       -2.62      5.49 o 
   5   7   8      254.10      265.00     15.82 o 
   6   7   8       10.89       16.40      5.44 o 
   7   7   8      273.33      271.76     14.08 o 
   8   7   8       11.85       13.67      6.62 o 
   9   7   8       35.65       26.64      8.86 o 
 -10   8   8        3.33       22.54     11.02 o 
  -9   8   8        0.01       -0.41     10.15 o 
  -8   8   8       20.62       41.34     11.23 o 
  -7   8   8        0.10        7.73      7.49 o 
  -6   8   8      235.23      243.61     14.63 o 
  -5   8   8      203.91      242.31     16.09 o 
  -4   8   8        4.11       14.90      6.76 o 
  -3   8   8       43.09       37.69      8.00 o 
  -2   8   8        7.49       15.84      6.84 o 
  -1   8   8       20.62       14.00      7.69 o 
   0   8   8      192.89      220.69     18.26 o 
   1   8   8      274.10      269.58     15.79 o 
   2   8   8        9.16       11.85      6.40 o 
   3   8   8        0.65       -3.02      5.69 o 
   4   8   8        0.87       -0.15      6.16 o 
   5   8   8       35.35       28.69      8.27 o 
   6   8   8       27.48       22.27      8.34 o 
   7   8   8        4.80        5.08      7.86 o 
   8   8   8       81.07       74.18     10.17 o 
  -7   9   8       45.40       54.47     14.59 o 
  -6   9   8       19.92       36.95     10.24 o 
  -5   9   8      136.73      164.99     14.89 o 
  -4   9   8       88.35      110.82     10.46 o 
  -3   9   8       86.18      110.08     12.33 o 
  -2   9   8        0.78        2.81      7.49 o 
  -1   9   8      107.11      100.41     11.83 o 
   0   9   8       58.14       86.40     11.84 o 
   1   9   8       15.57       21.45      8.81 o 
   2   9   8       80.57       90.38     12.54 o 
   3   9   8       19.14       29.15      8.60 o 
   4   9   8       19.26       10.12      7.52 o 
   5   9   8        1.32        1.12      7.45 o 
  -2  10   8       24.29       29.37     13.70 o 
  -1  10   8        0.42       -6.52      9.77 o 
   0  10   8        4.60        4.33     11.42 o 
 -15   0   9       11.33       26.87     15.97 o 
 -13   0   9       29.39       14.44      9.18 o 
 -11   0   9       88.63       89.53      9.35 o 
  -9   0   9       41.05       49.03      8.58 o 
  -7   0   9      600.42      653.82     22.63 o 
  -5   0   9      542.49      594.97     20.07 o 
  -3   0   9      764.03      930.11     24.31 o 
  -1   0   9     1192.20     1282.05     29.72 o 
   1   0   9     4699.21     5245.06    131.99 o 
   3   0   9      130.33      174.48      6.90 o 
   5   0   9        3.96       16.65      3.37 o 
   7   0   9        0.46        1.68      5.66 o 
   9   0   9      115.91      158.17     10.99 o 
  11   0   9       26.30       15.17      8.51 o 
  13   0   9       58.83       44.32     15.48 o 
 -16   1   9       20.78       17.96     18.15 o 
 -15   1   9       28.44       28.86      8.24 o 
 -14   1   9        4.02        8.33      5.27 o 
 -13   1   9      181.63      210.89     11.97 o 
 -12   1   9      198.50      191.74     10.66 o 
 -11   1   9      822.19      754.88     21.06 o 
 -10   1   9        0.67       -1.62      3.27 o 
  -9   1   9     1306.67     1257.20     26.82 o 
  -8   1   9      323.47      318.89     16.49 o 
  -7   1   9      844.80      778.20     17.41 o 
  -6   1   9       43.16       35.52      3.51 o 
  -5   1   9      355.04      296.96      7.82 o 
  -4   1   9      384.56      433.54     11.97 o 
  -3   1   9     2288.99     2137.77     39.22 o 
  -2   1   9     2111.66     2219.32     39.48 o 
  -1   1   9     1035.28      794.55     14.98 o 
   0   1   9      670.77      755.84     13.60 o 
   1   1   9     3586.05     3658.45     58.93 o 
   2   1   9      608.85      608.57     11.74 o 
   3   1   9        6.38       10.01      1.78 o 
   4   1   9      624.90      687.50     14.32 o 
   5   1   9     1430.55     1322.82     23.78 o 
   6   1   9        1.84        3.04      2.36 o 
   7   1   9      310.21      302.03      8.58 o 
   8   1   9       80.13       49.30      4.97 o 
   9   1   9      376.12      365.16     13.30 o 
  10   1   9      423.74      380.91     16.51 o 
  11   1   9      369.53      383.83     14.59 o 
  12   1   9       11.73       11.15      7.83 o 
  13   1   9      182.03      190.69     14.89 o 
 -15   2   9        5.69        1.86      8.36 o 
 -14   2   9       85.32       95.13      9.40 o 
 -13   2   9        0.38        0.51      6.39 o 
 -12   2   9       12.65       12.98      6.31 o 
 -11   2   9       18.25        9.36      5.50 o 
 -10   2   9      185.40      180.17      9.65 o 
  -9   2   9      251.68      232.64      7.83 o 
  -8   2   9       28.88       30.18      3.58 o 
  -7   2   9       90.53      106.91      4.63 o 
  -6   2   9        4.39        3.44      2.22 o 
  -5   2   9        0.54        2.66      1.98 o 
  -4   2   9      549.62      527.68     10.51 o 
  -3   2   9       18.72       31.10      2.52 o 
  -2   2   9        4.84        8.71      1.55 o 
  -1   2   9      160.85      192.46      7.63 o 
   0   2   9     1219.82     1141.43     19.98 o 
   1   2   9      114.31      120.65      5.12 o 
   2   2   9      265.86      252.02     10.22 o 
   3   2   9       49.23       53.74      2.81 o 
   4   2   9      376.67      396.32      9.72 o 
   5   2   9      742.63      754.80     16.45 o 
   6   2   9       60.85       67.60      4.58 o 
   7   2   9       87.68       81.96      5.59 o 
   8   2   9       23.75       23.53      3.93 o 
   9   2   9      117.11      128.68      7.80 o 
  10   2   9        0.05       -4.40      5.58 o 
  11   2   9       12.15        7.99      6.39 o 
  12   2   9       41.27       37.10      8.58 o 
  13   2   9        9.40        2.01      8.90 o 
 -15   3   9       53.87       83.71     12.75 o 
 -14   3   9        3.55        3.43      7.62 o 
 -13   3   9        3.56        2.51      5.50 o 
 -12   3   9       25.20       21.64      5.73 o 
 -11   3   9      111.00      135.54     10.72 o 
 -10   3   9        0.02        4.04      4.59 o 
  -9   3   9      126.39      139.59      8.40 o 
  -8   3   9      119.37      124.26      9.10 o 
  -7   3   9      166.68      171.25     12.69 o 
  -6   3   9       63.38       74.64      7.67 o 
  -5   3   9      264.36      250.39     18.01 o 
  -4   3   9        0.49        2.63      2.32 o 
  -3   3   9      301.90      294.84     15.12 o 
  -2   3   9      410.18      432.58     10.11 o 
  -1   3   9      484.65      528.47     12.21 o 
   0   3   9      422.09      491.63     11.11 o 
   1   3   9     2253.18     2181.79     42.28 o 
   2   3   9        1.61        3.53      1.62 o 
   3   3   9      459.36      410.13      9.48 o 
   4   3   9      328.73      356.13      9.26 o 
   5   3   9     1938.64     1890.09     36.86 o 
   6   3   9      104.18      133.55      7.29 o 
   7   3   9      157.97      160.49      7.20 o 
   8   3   9      463.44      427.74     13.42 o 
   9   3   9      103.54      125.18      8.63 o 
  10   3   9       72.20       71.70      7.84 o 
  11   3   9      106.98      116.32     10.54 o 
  12   3   9       15.63       24.42      8.83 o 
  13   3   9       17.75       52.59     16.57 o 
 -14   4   9        6.06       20.35      8.72 o 
 -13   4   9       42.89       45.34      9.12 o 
 -12   4   9        1.44        3.13      7.23 o 
 -11   4   9       17.98       21.60      6.10 o 
 -10   4   9       51.80       44.33      6.44 o 
  -9   4   9       47.60       41.15      6.08 o 
  -8   4   9       79.94       67.44      6.81 o 
  -7   4   9        0.50        1.04      4.20 o 
  -6   4   9      167.68      149.07      8.51 o 
  -5   4   9      472.44      451.97     14.09 o 
  -4   4   9       93.65       98.46      5.21 o 
  -3   4   9      354.85      344.44     10.59 o 
  -2   4   9       67.78       67.94      4.54 o 
  -1   4   9       36.27       36.94      3.56 o 
   0   4   9        8.81       11.94      2.99 o 
   1   4   9      225.11      234.79     12.15 o 
   2   4   9      391.76      371.43     14.58 o 
   3   4   9       13.33       15.52      4.01 o 
   4   4   9      331.94      306.00     10.56 o 
   5   4   9       41.13       42.93      4.14 o 
   6   4   9       34.83       50.28      6.00 o 
   7   4   9      148.86      140.81      7.77 o 
   8   4   9       23.35       26.73      4.60 o 
   9   4   9      338.60      331.29     13.34 o 
  10   4   9        9.50        7.65      5.72 o 
  11   4   9        2.94        2.90      5.64 o 
  12   4   9        9.18        0.61      7.13 o 
 -14   5   9        1.58       -1.89      9.55 o 
 -13   5   9       51.66       66.50     11.64 o 
 -12   5   9       41.19       73.49     16.40 o 
 -11   5   9      350.18      387.35     19.77 o 
 -10   5   9       18.58       31.50      7.86 o 
  -9   5   9      233.21      220.71     15.87 o 
  -8   5   9      277.44      296.25     16.99 o 
  -7   5   9      177.52      197.91     11.40 o 
  -6   5   9      241.31      197.81     11.10 o 
  -5   5   9      695.05      633.60     19.56 o 
  -4   5   9        3.18        7.77      3.67 o 
  -3   5   9       27.60       21.71      3.96 o 
  -2   5   9       15.48       22.11      4.56 o 
  -1   5   9      349.25      304.24     10.61 o 
   0   5   9      395.63      400.62     12.13 o 
   1   5   9      151.05      147.43      8.19 o 
   2   5   9      747.89      722.15     21.80 o 
   3   5   9      404.08      357.25     10.90 o 
   4   5   9      668.12      624.28     16.86 o 
   5   5   9      146.81      153.32      7.87 o 
   6   5   9      691.69      672.91     20.89 o 
   7   5   9      108.45      109.67     11.18 o 
   8   5   9       59.09       51.32      7.35 o 
   9   5   9       81.23       94.83      9.26 o 
  10   5   9        0.82       -7.24      7.24 o 
  11   5   9      275.52      306.01     14.24 o 
 -13   6   9        0.73       20.13     10.60 o 
 -12   6   9        1.54        8.69      9.61 o 
 -11   6   9        5.26        5.85      8.92 o 
 -10   6   9       38.29       29.56      7.80 o 
  -9   6   9        3.59        5.86      6.29 o 
  -8   6   9        9.02        7.96      6.57 o 
  -7   6   9        0.70       -0.63      5.62 o 
  -6   6   9       73.82       70.73      8.05 o 
  -5   6   9        9.72        7.11      4.94 o 
  -4   6   9      382.64      379.76     14.91 o 
  -3   6   9      145.32      210.04     15.12 o 
  -2   6   9       33.03       32.02      5.56 o 
  -1   6   9        0.07       -2.33      3.63 o 
   0   6   9       25.50       30.63      5.17 o 
   1   6   9       85.21       84.40      7.03 o 
   2   6   9       65.52       64.20      6.15 o 
   3   6   9       39.53       47.49      5.69 o 
   4   6   9        1.94        3.71      5.34 o 
   5   6   9       48.14       48.12      5.95 o 
   6   6   9      258.76      269.49     11.89 o 
   7   6   9       25.95       23.78      5.40 o 
   8   6   9        0.43       -0.72      4.93 o 
   9   6   9        3.27        4.20      7.46 o 
  10   6   9       20.53       11.79      8.98 o 
 -11   7   9       14.08       20.36     10.73 o 
 -10   7   9       83.70       81.00     12.49 o 
  -9   7   9       61.60       81.84     11.19 o 
  -8   7   9       13.22       19.64      7.11 o 
  -7   7   9       95.62      116.37     10.28 o 
  -6   7   9       37.45       31.10      7.36 o 
  -5   7   9      116.22      123.90      8.82 o 
  -4   7   9      240.95      255.08     12.42 o 
  -3   7   9      178.57      190.79     12.21 o 
  -2   7   9      179.79      201.47     12.13 o 
  -1   7   9      796.06      836.39     27.79 o 
   0   7   9        1.13        3.25      5.09 o 
   1   7   9       66.31       76.47      7.40 o 
   2   7   9       54.43       56.25      7.79 o 
   3   7   9      205.22      226.57     15.87 o 
   4   7   9        0.67       -5.27      5.44 o 
   5   7   9       90.26      107.67     10.82 o 
   6   7   9       24.28       29.94      6.22 o 
   7   7   9      169.09      160.05     17.29 o 
   8   7   9        0.21        1.81      6.36 o 
   9   7   9       42.43       46.68      9.77 o 
 -10   8   9        1.29       -0.69     22.19 o 
  -9   8   9        4.75       -3.17      9.98 o 
  -8   8   9       12.07        8.55     11.78 o 
  -7   8   9        1.86        4.20      6.94 o 
  -6   8   9      129.32      138.01     13.39 o 
  -5   8   9      145.90      134.20     11.90 o 
  -4   8   9        5.45        2.01      7.32 o 
  -3   8   9        0.73        6.12      6.24 o 
  -2   8   9        5.62       14.92      6.61 o 
  -1   8   9       54.79       47.33      7.64 o 
   0   8   9      198.66      207.36     15.73 o 
   1   8   9       22.75       30.60      7.57 o 
   2   8   9        6.77        3.92      8.56 o 
   3   8   9       21.17       17.81      6.99 o 
   4   8   9        1.12       -1.53      6.20 o 
   5   8   9       23.06       15.85      8.86 o 
   6   8   9        0.00        5.54      7.45 o 
   7   8   9       15.58        9.56      6.82 o 
  -7   9   9       59.47       54.27     12.54 o 
  -6   9   9       16.68       15.61     10.56 o 
  -5   9   9      144.94      166.35     18.82 o 
  -4   9   9        3.21       -4.79      7.60 o 
  -3   9   9       18.74       35.97      8.63 o 
  -2   9   9       89.52       99.39     11.76 o 
  -1   9   9        7.43       19.07      8.26 o 
   0   9   9       54.15       56.86     11.04 o 
   1   9   9       42.15       46.96     13.13 o 
   2   9   9       43.55       51.03     10.90 o 
   3   9   9        2.66        2.26      7.26 o 
   4   9   9        0.24        5.47      7.76 o 
   5   9   9       51.65       52.37     22.89 o 
 -14   0  10       62.47       46.39     12.49 o 
 -12   0  10       13.88        9.54      6.54 o 
 -10   0  10      126.08      128.22     10.88 o 
  -8   0  10       26.43       28.37      4.38 o 
  -6   0  10       75.57       73.67      4.73 o 
  -4   0  10       81.40       77.04      4.30 o 
  -2   0  10       11.16        7.03      1.88 o 
   0   0  10       13.23       30.39      3.21 o 
   2   0  10     5122.09     5423.41    136.87 o 
   4   0  10      402.08      460.76     14.04 o 
   6   0  10        0.15       -3.32      3.32 o 
   8   0  10        2.50       -1.59      5.32 o 
  10   0  10      116.11      144.40     13.48 o 
  12   0  10        3.05        4.37      7.78 o 
 -15   1  10       11.21       13.18      8.85 o 
 -14   1  10       98.35      120.16      8.96 o 
 -13   1  10       26.58       23.14      7.22 o 
 -12   1  10      166.08      186.28     13.25 o 
 -11   1  10       77.94       74.62      6.14 o 
 -10   1  10       37.97       34.09      5.07 o 
  -9   1  10       40.41       49.97      5.82 o 
  -8   1  10      266.57      261.50      9.68 o 
  -7   1  10       97.31      113.63      6.32 o 
  -6   1  10        0.18       -2.13      2.13 o 
  -5   1  10        4.94        4.74      2.13 o 
  -4   1  10      231.84      188.18      5.20 o 
  -3   1  10     1116.43     1081.79     20.06 o 
  -2   1  10       92.74       82.50      2.99 o 
  -1   1  10     1416.80     1540.89     28.00 o 
   0   1  10     3691.00     3796.96     63.12 o 
   1   1  10      901.34     1048.84     18.58 o 
   2   1  10       34.33       28.74      2.32 o 
   3   1  10      801.91      863.72     16.98 o 
   4   1  10      731.51      693.08     14.67 o 
   5   1  10      116.41      110.06      4.94 o 
   6   1  10       11.54        8.23      2.64 o 
   7   1  10      331.67      348.47     10.10 o 
   8   1  10      361.97      353.60     12.06 o 
   9   1  10        0.34       -1.29      4.40 o 
  10   1  10      375.41      384.59     13.65 o 
  11   1  10       30.85       21.90      5.90 o 
  12   1  10      128.01      149.57     11.34 o 
  13   1  10       80.54       64.02     10.09 o 
 -15   2  10        0.21        6.25      7.85 o 
 -14   2  10        2.00        0.22      5.96 o 
 -13   2  10        1.38        3.87      5.04 o 
 -12   2  10      102.22      115.96      7.47 o 
 -11   2  10      120.90       95.07      6.05 o 
 -10   2  10      120.03      103.98      6.84 o 
  -9   2  10       40.10       30.70      4.17 o 
  -8   2  10     1001.89     1017.37     22.91 o 
  -7   2  10     1505.77     1412.37     29.18 o 
  -6   2  10      359.98      372.08      9.15 o 
  -5   2  10      370.54      341.90      8.29 o 
  -4   2  10       79.62       94.94      3.57 o 
  -3   2  10      122.80      137.26      4.19 o 
  -2   2  10      144.98      165.16      4.54 o 
  -1   2  10      420.85      426.30      8.76 o 
   0   2  10      513.75      520.46      9.72 o 
   1   2  10       90.69      103.73      3.82 o 
   2   2  10       11.28       10.21      1.90 o 
   3   2  10      161.87      172.38      5.26 o 
   4   2  10       25.22       29.27      4.39 o 
   5   2  10      502.49      514.27     12.36 o 
   6   2  10      544.76      532.81     12.95 o 
   7   2  10      594.81      545.45     14.25 o 
   8   2  10       47.70       48.47      4.61 o 
   9   2  10        3.06        7.82      4.73 o 
  10   2  10        1.10        1.43      5.46 o 
  11   2  10       28.21       37.64     10.08 o 
  12   2  10       11.11        6.61      7.26 o 
  13   2  10      116.31      110.13     17.42 o 
 -15   3  10        8.08       18.53      9.40 o 
 -14   3  10       31.68       28.10     12.54 o 
 -13   3  10       85.03      104.12      9.16 o 
 -12   3  10      171.90      178.16     10.33 o 
 -11   3  10       11.24       15.25      5.62 o 
 -10   3  10      736.60      692.68     35.42 o 
  -9   3  10      275.13      275.67     15.80 o 
  -8   3  10      162.48      178.58     10.03 o 
  -7   3  10      817.28      740.16     21.24 o 
  -6   3  10       96.19       83.90      5.76 o 
  -5   3  10      169.25      178.38      8.15 o 
  -4   3  10      849.47      765.64     18.53 o 
  -3   3  10        9.77       15.51      3.05 o 
  -2   3  10     1191.62     1128.28     23.26 o 
  -1   3  10      141.88      146.31      7.19 o 
   0   3  10     1711.47     1572.55     32.68 o 
   1   3  10      124.50      111.35      4.40 o 
   2   3  10      224.75      198.92      5.52 o 
   3   3  10        1.74        0.65      2.14 o 
   4   3  10     1677.27     1617.91     36.23 o 
   5   3  10      111.55      102.27      5.75 o 
   6   3  10      677.44      688.70     19.20 o 
   7   3  10       93.17       98.46      8.35 o 
   8   3  10      504.23      504.30     15.18 o 
   9   3  10      200.02      198.12     14.98 o 
  10   3  10      403.82      368.48     17.08 o 
  11   3  10       85.65       92.79     12.71 o 
  12   3  10      123.35      113.65     11.50 o 
 -14   4  10       10.52       -0.46      8.25 o 
 -13   4  10       11.10       11.53      7.86 o 
 -12   4  10       44.25       37.71      7.19 o 
 -11   4  10       81.70       92.38      8.01 o 
 -10   4  10      138.09      142.22      9.11 o 
  -9   4  10        7.84        7.51      5.12 o 
  -8   4  10        3.47        0.93      4.62 o 
  -7   4  10        8.72        5.29      4.50 o 
  -6   4  10       11.33       10.47      4.82 o 
  -5   4  10      856.24      769.86     20.07 o 
  -4   4  10        0.29        4.17      3.17 o 
  -3   4  10        1.27        2.89      2.98 o 
  -2   4  10      181.94      174.59      6.61 o 
  -1   4  10      287.82      274.52      9.74 o 
   0   4  10      331.75      287.44     11.80 o 
   1   4  10      711.85      718.66     17.46 o 
   2   4  10      372.44      366.08     11.50 o 
   3   4  10      216.88      217.65      8.30 o 
   4   4  10      618.87      601.73     17.47 o 
   5   4  10      297.92      263.81      8.30 o 
   6   4  10      217.05      215.49      7.92 o 
   7   4  10       49.72       50.19      6.00 o 
   8   4  10      191.86      176.10      8.95 o 
   9   4  10       38.32       32.24      6.75 o 
  10   4  10      108.99       86.40      8.32 o 
  11   4  10        5.57       12.20      6.99 o 
  12   4  10        1.83       -5.61      6.74 o 
 -13   5  10       19.00       24.64     10.33 o 
 -12   5  10       86.48      108.51     14.49 o 
 -11   5  10       12.55       17.99      6.80 o 
 -10   5  10        0.17       -1.28      5.67 o 
  -9   5  10      127.63      123.40      9.88 o 
  -8   5  10       64.21       70.30      9.76 o 
  -7   5  10        5.44        5.38      5.37 o 
  -6   5  10     1078.08     1046.97     45.47 o 
  -5   5  10        4.40        2.97      4.66 o 
  -4   5  10      167.40      167.32     12.55 o 
  -3   5  10      109.72      123.35      7.86 o 
  -2   5  10     1052.62     1035.02     27.87 o 
  -1   5  10        7.02        4.00      3.39 o 
   0   5  10      655.73      629.08     17.95 o 
   1   5  10      139.10      140.43      7.40 o 
   2   5  10      510.37      487.43     14.63 o 
   3   5  10       41.45       33.57      3.93 o 
   4   5  10        9.65        4.72      3.06 o 
   5   5  10       33.47       32.56      4.64 o 
   6   5  10      114.74      121.19      7.59 o 
   7   5  10       17.74       15.92      5.07 o 
   8   5  10        5.45        8.18      5.66 o 
   9   5  10        3.32       -1.06      5.86 o 
  10   5  10      153.31      161.41     14.82 o 
  11   5  10       32.15       21.97      9.68 o 
 -12   6  10       22.73       38.88     10.87 o 
 -11   6  10       23.51       33.68     10.21 o 
 -10   6  10       36.95       31.42      8.05 o 
  -9   6  10       57.10       74.93      9.13 o 
  -8   6  10        5.39        7.29      6.36 o 
  -7   6  10       28.36       18.91      6.76 o 
  -6   6  10      119.76      144.36     15.70 o 
  -5   6  10        2.57       -0.30      5.03 o 
  -4   6  10      479.39      506.36     18.05 o 
  -3   6  10      205.44      212.63     10.61 o 
  -2   6  10        4.18        5.07      4.05 o 
  -1   6  10      249.65      224.67      9.86 o 
   0   6  10      178.25      176.42      9.19 o 
   1   6  10      155.25      160.69      8.27 o 
   2   6  10        7.41       15.66      4.38 o 
   3   6  10      195.04      199.82      9.10 o 
   4   6  10        6.39        9.27      3.99 o 
   5   6  10        1.39       -0.61      3.99 o 
   6   6  10        0.04       -2.35      4.11 o 
   7   6  10       88.76       70.72      6.99 o 
   8   6  10        5.62        6.23      5.61 o 
   9   6  10        7.01        3.16      6.77 o 
  10   6  10       24.61        6.18      8.75 o 
 -11   7  10        0.95        9.31     10.35 o 
 -10   7  10       22.92       23.19     10.51 o 
  -9   7  10        3.93        7.38      7.26 o 
  -8   7  10       48.95       48.18     12.64 o 
  -7   7  10        1.67       -0.16      6.24 o 
  -6   7  10       65.21       74.39      9.80 o 
  -5   7  10       13.44        1.08      5.78 o 
  -4   7  10        5.38        2.86      5.73 o 
  -3   7  10      223.74      225.15     14.32 o 
  -2   7  10       26.40       25.91      6.70 o 
  -1   7  10      255.71      276.82     15.29 o 
   0   7  10        0.18       -1.68      5.02 o 
   1   7  10      296.50      295.33     14.95 o 
   2   7  10       89.75       76.71      8.78 o 
   3   7  10       22.43       27.89      7.31 o 
   4   7  10      344.83      335.62     17.90 o 
   5   7  10       45.38       50.41      8.60 o 
   6   7  10       33.74       33.57      6.61 o 
   7   7  10        0.88        3.75      5.97 o 
   8   7  10      124.41      127.10     10.06 o 
  -9   8  10        4.56       13.21     10.90 o 
  -8   8  10        2.39        7.01      8.02 o 
  -7   8  10        2.24       -2.90      7.28 o 
  -6   8  10       17.86       19.50      8.84 o 
  -5   8  10        0.29        0.40      6.16 o 
  -4   8  10        0.01       -6.34      6.84 o 
  -3   8  10        1.35        5.08      6.53 o 
  -2   8  10        2.00        3.98      6.15 o 
  -1   8  10       20.41       12.14      7.04 o 
   0   8  10       96.44      101.08     11.83 o 
   1   8  10       76.79       81.45      9.47 o 
   2   8  10       22.69       25.88      7.65 o 
   3   8  10        0.09        4.83      6.25 o 
   4   8  10        0.57       -3.68      6.35 o 
   5   8  10       73.64       89.54     11.61 o 
   6   8  10       22.79        5.20      7.57 o 
  -6   9  10       31.41       17.18     11.03 o 
  -5   9  10        1.03       -1.89      9.71 o 
  -4   9  10        8.63       20.52      8.45 o 
  -3   9  10       36.86       50.09     10.13 o 
  -2   9  10      130.09      159.98     14.21 o 
  -1   9  10       15.34       21.44      8.51 o 
   0   9  10        2.53        1.19      9.60 o 
   1   9  10       44.23       48.24     12.82 o 
   2   9  10        2.51       -1.16      8.33 o 
   3   9  10       20.21       14.15     12.36 o 
   4   9  10      192.07      252.89     22.66 o 
 -15   0  11       29.58       21.85     10.81 o 
 -13   0  11        2.79       12.28     11.61 o 
 -11   0  11      222.46      242.71     13.97 o 
  -9   0  11     1127.25     1101.88     41.92 o 
  -7   0  11     1347.24     1309.55     48.18 o 
  -5   0  11       13.56       23.04      3.29 o 
  -3   0  11     1049.33     1071.02     26.67 o 
  -1   0  11     1622.33     1620.14     40.28 o 
   1   0  11       37.17       54.72      4.38 o 
   3   0  11      131.80      121.85      6.15 o 
   5   0  11     1200.54     1136.36     29.90 o 
   7   0  11       50.64       43.34      6.25 o 
   9   0  11      178.97      225.50     14.75 o 
  11   0  11       18.02       25.54      9.11 o 
 -15   1  11       13.72       11.06      7.46 o 
 -14   1  11        0.13        2.27      5.36 o 
 -13   1  11       33.15       44.14      7.86 o 
 -12   1  11      137.93      114.61      8.20 o 
 -11   1  11       44.54       44.43      7.39 o 
 -10   1  11       20.62       18.40      3.74 o 
  -9   1  11       71.51       61.38      5.55 o 
  -8   1  11      296.71      261.78      9.09 o 
  -7   1  11       22.75       25.74      3.35 o 
  -6   1  11      134.59      143.05      5.40 o 
  -5   1  11      130.96       96.26      4.24 o 
  -4   1  11       12.98       31.23      4.12 o 
  -3   1  11     1037.49     1016.41     19.16 o 
  -2   1  11      756.61      884.31     17.21 o 
  -1   1  11     2824.18     2683.08     48.00 o 
   0   1  11      392.41      404.93     10.75 o 
   1   1  11      100.68       78.34      3.15 o 
   2   1  11      206.77      224.34      5.96 o 
   3   1  11     2742.17     2656.25     46.84 o 
   4   1  11     1289.91     1277.75     25.06 o 
   5   1  11       19.50       15.58      3.02 o 
   6   1  11      599.33      581.02     13.76 o 
   7   1  11      293.67      337.80     12.06 o 
   8   1  11       92.18       96.35      6.91 o 
   9   1  11      151.46      180.65      9.44 o 
  10   1  11       10.73        8.54      4.96 o 
  11   1  11      214.24      229.15     12.75 o 
  12   1  11       33.63       26.23      7.99 o 
 -15   2  11       32.48       42.99     11.33 o 
 -14   2  11        0.25       11.12      6.72 o 
 -13   2  11      273.46      270.96     14.77 o 
 -12   2  11        4.92        7.18      4.61 o 
 -11   2  11      181.14      191.30     12.60 o 
 -10   2  11        6.83        3.46      3.95 o 
  -9   2  11       71.33       67.52      4.63 o 
  -8   2  11       29.56       19.98      4.45 o 
  -7   2  11       11.04       12.84      3.58 o 
  -6   2  11       41.93       55.19      7.41 o 
  -5   2  11       33.90       35.06      2.96 o 
  -4   2  11        3.57       -0.44      1.86 o 
  -3   2  11       39.96       31.38      2.41 o 
  -2   2  11      201.57      220.03      5.60 o 
  -1   2  11      465.01      440.99      9.19 o 
   0   2  11      146.15      149.32      4.97 o 
   1   2  11     1421.73     1445.32     26.29 o 
   2   2  11       36.56       36.08      2.48 o 
   3   2  11     2532.16     2408.62     44.82 o 
   4   2  11       16.48       16.59      2.95 o 
   5   2  11      849.28      855.70     20.04 o 
   6   2  11      432.75      372.40     10.98 o 
   7   2  11       26.66       27.83      3.88 o 
   8   2  11        2.59       -4.95      4.95 o 
   9   2  11      352.61      347.79     14.49 o 
  10   2  11      107.31      126.04     10.71 o 
  11   2  11       22.76        9.37      7.21 o 
  12   2  11       13.11        2.91     10.14 o 
 -15   3  11       21.80       29.94     28.61 o 
 -14   3  11       26.99       21.98     12.55 o 
 -13   3  11       72.43       73.93      9.11 o 
 -12   3  11        0.89        0.22      5.68 o 
 -11   3  11        5.28        1.24      4.91 o 
 -10   3  11       12.88       11.63      5.29 o 
  -9   3  11        0.42       -1.57      4.52 o 
  -8   3  11      108.44      102.36      7.58 o 
  -7   3  11      149.25      131.12      7.02 o 
  -6   3  11       39.83       58.51      9.37 o 
  -5   3  11        0.07        1.90      2.61 o 
  -4   3  11      505.92      484.92     14.94 o 
  -3   3  11       89.74      113.44      4.98 o 
  -2   3  11       10.46       10.28      2.39 o 
  -1   3  11       36.80       36.97      2.96 o 
   0   3  11       38.96       46.84      3.18 o 
   1   3  11       28.68       27.24      2.44 o 
   2   3  11      204.11      207.86      6.72 o 
   3   3  11       19.06       13.80      2.70 o 
   4   3  11        0.07       -0.64      2.49 o 
   5   3  11       16.54       14.02      3.10 o 
   6   3  11       16.91       16.81      3.68 o 
   7   3  11      383.07      379.74     12.67 o 
   8   3  11       71.36       90.32      6.44 o 
   9   3  11      522.22      498.02     18.29 o 
  10   3  11        5.32        6.30      6.66 o 
  11   3  11       56.41       45.42      8.66 o 
  12   3  11       10.92        4.03      7.68 o 
 -14   4  11        3.36        1.55     11.60 o 
 -13   4  11       96.07      112.75      9.75 o 
 -12   4  11       70.91       88.09      8.53 o 
 -11   4  11       90.70      100.72      8.42 o 
 -10   4  11       50.80       56.96      6.93 o 
  -9   4  11       89.15       89.90      7.88 o 
  -8   4  11      416.35      385.56     15.86 o 
  -7   4  11      684.31      669.26     32.70 o 
  -6   4  11       52.70       39.67      8.92 o 
  -5   4  11     3267.14     3040.38     69.20 o 
  -4   4  11        0.67       -3.13      3.13 o 
  -3   4  11       28.94       33.32      5.89 o 
  -2   4  11       93.42       97.24      5.29 o 
  -1   4  11      588.66      581.13     16.01 o 
   0   4  11       15.16       11.95      2.76 o 
   1   4  11      199.95      197.02      6.92 o 
   2   4  11      100.91       93.02      5.41 o 
   3   4  11      245.14      233.29      8.84 o 
   4   4  11      380.80      359.77     12.09 o 
   5   4  11        0.08       -1.58      2.49 o 
   6   4  11       83.30       91.31      5.26 o 
   7   4  11        9.29        9.91      4.06 o 
   8   4  11       21.31       15.67      4.55 o 
   9   4  11      123.81      129.20      8.36 o 
  10   4  11        0.12       -1.22      5.48 o 
  11   4  11      165.22      169.68     12.85 o 
 -13   5  11        3.24       13.04      9.58 o 
 -12   5  11        0.00       11.66      6.98 o 
 -11   5  11        0.27        0.88      6.29 o 
 -10   5  11      117.48      129.52     13.54 o 
  -9   5  11      113.28       98.74     10.82 o 
  -8   5  11       20.19       14.85      6.14 o 
  -7   5  11       13.03        3.96      6.08 o 
  -6   5  11      302.25      297.42     15.04 o 
  -5   5  11       41.49       42.26      6.14 o 
  -4   5  11      202.37      205.67      9.11 o 
  -3   5  11      403.95      410.63     20.93 o 
  -2   5  11      204.87      197.50      9.64 o 
  -1   5  11      250.68      242.72      9.90 o 
   0   5  11      113.75      130.91      6.74 o 
   1   5  11       47.72       50.08      5.12 o 
   2   5  11        3.35        1.77      3.02 o 
   3   5  11      158.00      160.31      7.29 o 
   4   5  11        0.11        0.53      3.02 o 
   5   5  11      105.99      107.88      7.65 o 
   6   5  11       16.88       16.60      4.97 o 
   7   5  11        4.92        7.36      4.81 o 
   8   5  11      122.13      118.21     11.90 o 
   9   5  11       34.96       20.49      7.42 o 
  10   5  11       34.01       13.63      8.55 o 
 -12   6  11        3.82        8.80      9.77 o 
 -11   6  11       26.07       13.36      7.58 o 
 -10   6  11        0.76       -3.16      6.56 o 
  -9   6  11       36.17       43.48      7.81 o 
  -8   6  11       34.78       31.03      7.19 o 
  -7   6  11       27.36       29.07      7.91 o 
  -6   6  11        6.10       17.16      6.84 o 
  -5   6  11        9.98        4.08      5.65 o 
  -4   6  11       53.83       54.47     11.71 o 
  -3   6  11      119.43      128.41      8.53 o 
  -2   6  11       14.01       15.74      4.71 o 
  -1   6  11      710.92      626.95     19.66 o 
   0   6  11      402.26      376.23     14.53 o 
   1   6  11      229.85      218.34     14.52 o 
   2   6  11      271.23      261.86     11.74 o 
   3   6  11      113.38      114.99      7.33 o 
   4   6  11      125.26      117.62      7.60 o 
   5   6  11      430.07      400.48     14.56 o 
   6   6  11      114.53      125.97     12.27 o 
   7   6  11        6.30        5.15      5.15 o 
   8   6  11        5.77        5.22      5.62 o 
   9   6  11       38.86       34.31      8.36 o 
 -11   7  11        2.05       16.13     14.56 o 
 -10   7  11        0.04        4.67      7.58 o 
  -9   7  11        8.18        7.69      7.13 o 
  -8   7  11        4.69        8.02      7.55 o 
  -7   7  11       56.98       54.53     11.19 o 
  -6   7  11       13.90       17.17      7.58 o 
  -5   7  11       36.14       41.27      7.24 o 
  -4   7  11        5.03       -5.03      5.03 o 
  -3   7  11       24.39       22.11      6.08 o 
  -2   7  11       64.96       71.07      7.46 o 
  -1   7  11      122.43      107.24      9.43 o 
   0   7  11      449.93      441.22     19.46 o 
   1   7  11       14.13       16.99      5.99 o 
   2   7  11        9.45       19.69      6.53 o 
   3   7  11      235.41      199.46     13.62 o 
   4   7  11       35.82       30.44      7.66 o 
   5   7  11       85.62      113.04      8.96 o 
   6   7  11       66.14       62.09      6.77 o 
   7   7  11       17.34       25.88      6.24 o 
   8   7  11        9.01       12.51      6.23 o 
  -9   8  11       68.67       64.32     20.63 o 
  -8   8  11        0.32       10.50      9.00 o 
  -7   8  11       20.71       21.70      9.23 o 
  -6   8  11       25.48       31.21      9.10 o 
  -5   8  11       57.82       64.31      8.68 o 
  -4   8  11      100.40      115.21      9.75 o 
  -3   8  11       70.85       72.02     14.52 o 
  -2   8  11       30.12       42.31     11.26 o 
  -1   8  11       20.93       26.45      7.92 o 
   0   8  11       40.84       41.20     12.49 o 
   1   8  11       53.45       49.65     10.08 o 
   2   8  11        1.35       -4.18      6.28 o 
   3   8  11        8.01        1.34      6.76 o 
   4   8  11       23.74       25.23     12.19 o 
   5   8  11       49.40       42.22     10.01 o 
   6   8  11        0.54        0.73      7.47 o 
  -5   9  11        4.12       -6.13      7.97 o 
  -4   9  11        0.18       -0.72      8.03 o 
  -3   9  11       20.77       14.72      8.94 o 
  -2   9  11        0.05       -4.58      7.41 o 
  -1   9  11        8.38        6.44      8.00 o 
   0   9  11       31.00       33.98      9.74 o 
   1   9  11       22.86       26.56     10.06 o 
   2   9  11       17.69       12.31      9.08 o 
 -14   0  12      225.96      275.79     27.57 o 
 -12   0  12      327.48      366.28     18.04 o 
 -10   0  12        7.15       -9.75      9.85 o 
  -8   0  12        3.47        3.69      4.58 o 
  -6   0  12       89.36      106.47      6.32 o 
  -4   0  12      422.63      379.21     22.10 o 
  -2   0  12     1973.96     1852.43     48.14 o 
   0   0  12     1966.38     2199.40     56.98 o 
   2   0  12     2324.40     2438.17     63.51 o 
   4   0  12     9275.24     9281.02    215.52 o 
   6   0  12      130.39      117.20      8.41 o 
   8   0  12     1108.20     1152.19     39.59 o 
  10   0  12       28.47       38.50      8.76 o 
  12   0  12      162.76      177.53     17.62 o 
 -15   1  12        0.09        6.44      7.30 o 
 -14   1  12       33.24       33.80      8.21 o 
 -13   1  12        8.04       12.57      5.55 o 
 -12   1  12       19.79       22.58      5.91 o 
 -11   1  12      132.43      131.06     11.60 o 
 -10   1  12      200.67      196.34      8.51 o 
  -9   1  12      131.18      136.43      6.25 o 
  -8   1  12       14.13       18.41      4.89 o 
  -7   1  12        1.18        2.81      2.84 o 
  -6   1  12        2.67        0.92      2.33 o 
  -5   1  12       85.54       96.11      8.60 o 
  -4   1  12      119.27      119.18      4.30 o 
  -3   1  12       26.69       24.55      2.98 o 
  -2   1  12      302.71      305.33      7.09 o 
  -1   1  12       12.63       29.57      3.12 o 
   0   1  12       86.51      100.12      3.45 o 
   1   1  12     1390.65     1395.65     25.35 o 
   2   1  12      375.12      406.12      9.20 o 
   3   1  12      845.89      864.62     17.02 o 
   4   1  12      482.06      434.69     10.70 o 
   5   1  12       15.01       22.16      4.74 o 
   6   1  12      100.61      123.52      5.99 o 
   7   1  12        4.94        1.77      4.25 o 
   8   1  12        1.72       -1.35      4.29 o 
   9   1  12        1.55       -1.39      4.85 o 
  10   1  12        9.77        7.03      5.09 o 
  11   1  12        4.21        0.55      5.42 o 
  12   1  12        0.23        1.29      6.95 o 
 -15   2  12        2.62        5.83      7.22 o 
 -14   2  12       62.45       82.28      9.92 o 
 -13   2  12        2.89        5.48      6.24 o 
 -12   2  12      151.57      149.68      9.42 o 
 -11   2  12        0.80        5.81      3.97 o 
 -10   2  12      252.71      273.95     13.41 o 
  -9   2  12      189.34      179.16      9.14 o 
  -8   2  12      387.14      375.82     10.52 o 
  -7   2  12     1932.03     1789.88     48.15 o 
  -6   2  12     1603.70     1508.38     30.94 o 
  -5   2  12      147.94      156.70      5.52 o 
  -4   2  12      398.14      372.35      9.13 o 
  -3   2  12      193.07      186.80      5.40 o 
  -2   2  12     1402.68     1402.85     26.75 o 
  -1   2  12      437.81      414.81      9.51 o 
   0   2  12      102.96       90.91      3.62 o 
   1   2  12      322.94      320.70      7.30 o 
   2   2  12       72.59       57.79      3.30 o 
   3   2  12      499.83      457.50     11.37 o 
   4   2  12       51.48       55.20      4.35 o 
   5   2  12        1.34        0.24      3.30 o 
   6   2  12       60.05       56.54      4.56 o 
   7   2  12       29.74       23.35      3.81 o 
   8   2  12      540.74      519.52     16.79 o 
   9   2  12        6.59        9.75      6.23 o 
  10   2  12      214.83      226.11     13.79 o 
  11   2  12       89.88       98.08     18.13 o 
  12   2  12      275.88      307.81     25.46 o 
 -14   3  12        9.86       11.09     10.84 o 
 -13   3  12        7.50        9.50      7.84 o 
 -12   3  12        0.00       -3.77      7.93 o 
 -11   3  12        3.49       -4.86      4.86 o 
 -10   3  12        4.70        4.36      4.77 o 
  -9   3  12        0.17       -0.65      4.49 o 
  -8   3  12       87.57       74.44      7.97 o 
  -7   3  12      233.01      223.49     13.27 o 
  -6   3  12       29.51       39.69      5.47 o 
  -5   3  12        1.18        6.93      3.13 o 
  -4   3  12      414.17      362.05     10.37 o 
  -3   3  12     1110.73     1118.39     25.49 o 
  -2   3  12        0.22       -0.96      2.18 o 
  -1   3  12       51.35       63.04      3.68 o 
   0   3  12      216.59      233.87      6.57 o 
   1   3  12      226.81      214.89      6.36 o 
   2   3  12      225.14      240.31      8.72 o 
   3   3  12      200.43      189.96      6.69 o 
   4   3  12       30.15       33.27      3.75 o 
   5   3  12      331.09      311.47      9.81 o 
   6   3  12        5.07        1.55      3.23 o 
   7   3  12       50.86       46.79      4.97 o 
   8   3  12      208.78      209.91      9.43 o 
   9   3  12        1.48       -4.41      5.34 o 
  10   3  12       13.83       15.58      6.87 o 
  11   3  12        1.63        2.81      7.07 o 
 -14   4  12       73.47       61.47     14.09 o 
 -13   4  12       16.24       16.61      7.23 o 
 -12   4  12       27.75       18.49      7.46 o 
 -11   4  12       68.27       74.29      8.48 o 
 -10   4  12      151.12      132.39     10.03 o 
  -9   4  12       45.88       46.49     11.63 o 
  -8   4  12      162.44      156.15     12.76 o 
  -7   4  12      540.24      558.57     35.93 o 
  -6   4  12      285.17      255.84     14.39 o 
  -5   4  12      212.56      227.36     13.09 o 
  -4   4  12        9.34       11.33      3.60 o 
  -3   4  12      145.12      138.48     12.30 o 
  -2   4  12      869.47      796.61     27.72 o 
  -1   4  12       21.12       19.71      3.45 o 
   0   4  12      217.49      211.30     11.52 o 
   1   4  12       49.93       59.22      5.47 o 
   2   4  12      395.48      374.70     17.30 o 
   3   4  12       14.66        8.94      3.25 o 
   4   4  12      197.48      191.33     10.43 o 
   5   4  12        0.16       -0.83      2.64 o 
   6   4  12      319.45      310.02     10.26 o 
   7   4  12       13.51       15.94      5.51 o 
   8   4  12       98.55      107.08      7.44 o 
   9   4  12       19.68       20.20      5.32 o 
  10   4  12       55.28       47.17      7.53 o 
 -13   5  12       12.79       16.52     13.36 o 
 -12   5  12        7.39        5.55      7.24 o 
 -11   5  12       47.66       49.84      9.01 o 
 -10   5  12       29.28       38.14      9.12 o 
  -9   5  12       53.40       51.92     11.68 o 
  -8   5  12       27.94       20.19      6.69 o 
  -7   5  12       61.64       58.69      8.05 o 
  -6   5  12       14.37       10.32      6.12 o 
  -5   5  12       92.47       82.07      7.32 o 
  -4   5  12       26.46       17.22      4.28 o 
  -3   5  12      134.38      144.37      7.62 o 
  -2   5  12        2.26        7.37      3.75 o 
  -1   5  12       66.80       73.96      5.63 o 
   0   5  12       56.24       51.93      5.52 o 
   1   5  12      363.84      335.94     11.80 o 
   2   5  12      145.21      119.96      6.40 o 
   3   5  12        3.38        6.36      3.48 o 
   4   5  12        0.28       -3.17      3.17 o 
   5   5  12       96.75      105.13      7.15 o 
   6   5  12       41.93       44.04      5.98 o 
   7   5  12      365.72      355.17     14.45 o 
   8   5  12       59.08       39.95      7.37 o 
   9   5  12        6.49        4.05      6.67 o 
  10   5  12        5.79        3.53      8.88 o 
 -12   6  12       61.91       68.44     12.22 o 
 -11   6  12        8.93        3.87      7.75 o 
 -10   6  12        2.38        5.19      7.26 o 
  -9   6  12       34.24       41.51      8.77 o 
  -8   6  12      122.61      146.87     16.28 o 
  -7   6  12       65.11       70.60      9.35 o 
  -6   6  12      159.68      175.14     12.24 o 
  -5   6  12        0.50       -2.59      4.80 o 
  -4   6  12      266.01      294.11     12.97 o 
  -3   6  12       19.21       22.18      5.64 o 
  -2   6  12      269.88      285.67     11.32 o 
  -1   6  12      410.87      414.70     15.70 o 
   0   6  12      174.96      207.72     11.93 o 
   1   6  12        0.79        0.99      4.26 o 
   2   6  12      350.70      322.79     13.49 o 
   3   6  12      273.87      282.63     10.55 o 
   4   6  12      201.61      209.11     10.08 o 
   5   6  12        3.92        3.97      5.04 o 
   6   6  12      128.44      142.06      8.92 o 
   7   6  12       35.85       27.95      6.16 o 
   8   6  12      139.28      143.89     11.39 o 
   9   6  12       10.29       10.40     18.73 o 
 -10   7  12        0.94       13.88      8.61 o 
  -9   7  12        0.56        6.45      9.28 o 
  -8   7  12        1.01        5.26      7.31 o 
  -7   7  12        2.97       -3.87      6.78 o 
  -6   7  12       20.45       15.21      7.30 o 
  -5   7  12        3.88        2.40      5.84 o 
  -4   7  12        5.78        6.89      5.70 o 
  -3   7  12       10.14        6.28      5.66 o 
  -2   7  12       18.26       13.88      6.11 o 
  -1   7  12        0.80        7.84      5.65 o 
   0   7  12       65.55       76.46      7.34 o 
   1   7  12        0.52        2.87      4.71 o 
   2   7  12        0.02       -5.39      5.39 o 
   3   7  12       54.38       41.44      6.63 o 
   4   7  12        2.45        7.64      5.63 o 
   5   7  12       82.73       91.36      7.49 o 
   6   7  12        0.31        1.41      5.24 o 
   7   7  12        5.67        4.80      5.81 o 
  -8   8  12      111.32      152.40     13.98 o 
  -7   8  12        0.24        1.84      8.32 o 
  -6   8  12       15.47        5.56      7.96 o 
  -5   8  12       30.74       19.99      7.95 o 
  -4   8  12       58.90       89.98      9.38 o 
  -3   8  12       96.39       91.47      9.69 o 
  -2   8  12       81.07       95.68     11.17 o 
  -1   8  12       41.86       52.69     10.76 o 
   0   8  12       23.03       28.05     10.40 o 
   1   8  12       16.60       20.28      8.49 o 
   2   8  12       87.59       99.74     14.78 o 
   3   8  12        2.26        6.44      7.04 o 
   4   8  12      129.11      141.95     12.78 o 
   5   8  12        2.51       -5.98      7.13 o 
  -4   9  12        3.98        1.82     23.24 o 
  -3   9  12        2.01        1.47      9.79 o 
  -2   9  12       11.66       22.04     10.43 o 
  -1   9  12       19.78       12.53     10.36 o 
   0   9  12        7.64       15.32      9.04 o 
   1   9  12       11.38       19.57     12.00 o 
 -15   0  13       45.24       33.85     17.62 o 
 -13   0  13       73.15      113.95     27.13 o 
 -11   0  13        3.99       -1.92      6.61 o 
  -9   0  13      538.42      526.52     30.35 o 
  -7   0  13       30.11       30.72      5.58 o 
  -5   0  13      678.33      671.08     21.55 o 
  -3   0  13      656.91      617.80     20.43 o 
  -1   0  13      245.55      218.72      7.92 o 
   1   0  13      685.06      660.54     19.40 o 
   3   0  13     1027.63      997.20     28.53 o 
   5   0  13        6.57        7.21      4.71 o 
   7   0  13      743.80      755.08     25.95 o 
   9   0  13      324.91      316.32     25.48 o 
  11   0  13      127.31      137.85     13.86 o 
 -15   1  13       31.29       52.17      8.71 o 
 -14   1  13        5.42        4.06      6.09 o 
 -13   1  13       20.01       23.01      5.99 o 
 -12   1  13       13.77       16.40      6.91 o 
 -11   1  13      182.60      161.13      8.49 o 
 -10   1  13       50.96       52.41      6.89 o 
  -9   1  13        1.98        2.71      3.24 o 
  -8   1  13      186.00      181.05      7.05 o 
  -7   1  13        6.88       12.99      3.19 o 
  -6   1  13      527.07      553.47     15.99 o 
  -5   1  13       45.79       42.02      3.46 o 
  -4   1  13      164.26      176.23      5.54 o 
  -3   1  13      378.72      376.06      8.76 o 
  -2   1  13        2.73        4.96      1.90 o 
  -1   1  13      403.08      400.76      8.98 o 
   0   1  13        4.92        2.60      1.88 o 
   1   1  13        0.02        1.56      2.07 o 
   2   1  13       33.01       32.46      3.59 o 
   3   1  13      175.50      167.94      5.55 o 
   4   1  13      100.48      126.44      5.30 o 
   5   1  13        2.08       -2.53      2.53 o 
   6   1  13      245.85      246.90      9.67 o 
   7   1  13       11.21        7.14      5.58 o 
   8   1  13       19.40       20.02      4.88 o 
   9   1  13       68.66       71.59      7.19 o 
  10   1  13      186.33      189.47     10.88 o 
  11   1  13        0.49        7.14      5.83 o 
 -14   2  13      134.45      159.47     12.17 o 
 -13   2  13       45.43       56.42     13.05 o 
 -12   2  13        0.00       -0.64      7.55 o 
 -11   2  13      168.04      166.10      9.18 o 
 -10   2  13        0.15       -2.40      4.85 o 
  -9   2  13      251.85      272.74     14.34 o 
  -8   2  13      125.16      137.73      9.59 o 
  -7   2  13     1266.56     1214.25     27.48 o 
  -6   2  13      668.39      655.51     16.14 o 
  -5   2  13      205.82      196.70      6.51 o 
  -4   2  13        4.57        7.71      4.09 o 
  -3   2  13     1281.23     1236.63     24.88 o 
  -2   2  13      433.60      440.21     10.36 o 
  -1   2  13      376.96      368.96      9.80 o 
   0   2  13      551.11      521.83     11.30 o 
   1   2  13        3.92        2.70      1.97 o 
   2   2  13      873.32      836.63     16.62 o 
   3   2  13      503.33      548.77     13.21 o 
   4   2  13      747.67      736.18     18.34 o 
   5   2  13      227.08      253.36      9.18 o 
   6   2  13       22.75       26.27      4.45 o 
   7   2  13      561.77      614.31     17.37 o 
   8   2  13       72.94       90.18      7.08 o 
   9   2  13       91.27       91.93      8.30 o 
  10   2  13       83.71       68.46      9.18 o 
  11   2  13      249.41      291.07     16.44 o 
 -14   3  13       41.56       47.60     10.86 o 
 -13   3  13       75.78       72.31     15.38 o 
 -12   3  13        2.85        5.52      8.78 o 
 -11   3  13       59.85       58.75      7.36 o 
 -10   3  13       69.99       68.98      7.12 o 
  -9   3  13        6.84       13.54      5.14 o 
  -8   3  13       36.88       27.67      5.36 o 
  -7   3  13      132.70      118.76      7.34 o 
  -6   3  13        3.48        1.84      3.35 o 
  -5   3  13      328.97      301.08     14.80 o 
  -4   3  13       14.86       29.32      3.47 o 
  -3   3  13        5.52        8.73      2.71 o 
  -2   3  13      125.25      148.40      5.93 o 
  -1   3  13      887.73      832.31     20.28 o 
   0   3  13       67.71       62.52      3.62 o 
   1   3  13       59.09       61.30      3.61 o 
   2   3  13       62.74       62.71      4.57 o 
   3   3  13      126.55      124.93      5.96 o 
   4   3  13       52.58       56.86      4.58 o 
   5   3  13        0.32        0.50      3.27 o 
   6   3  13        2.80        4.21      3.42 o 
   7   3  13       49.42       42.10      4.98 o 
   8   3  13        0.16       -2.14      4.35 o 
   9   3  13        8.48        4.08      6.27 o 
  10   3  13        6.40        8.58      9.44 o 
  11   3  13        7.95        9.15      7.66 o 
 -13   4  13       33.85       30.37      7.59 o 
 -12   4  13        1.04        4.10      6.24 o 
 -11   4  13       40.70       34.55     11.12 o 
 -10   4  13        4.00        8.29      5.57 o 
  -9   4  13      206.24      182.43     21.52 o 
  -8   4  13        0.23        2.53      4.55 o 
  -7   4  13       13.34        9.51      4.77 o 
  -6   4  13       88.88       84.59      5.79 o 
  -5   4  13       96.79      104.55      9.98 o 
  -4   4  13      104.33      104.12      7.63 o 
  -3   4  13     1250.57     1222.38     30.05 o 
  -2   4  13      269.52      231.87      8.62 o 
  -1   4  13      257.33      264.97      9.23 o 
   0   4  13      247.82      253.91      8.89 o 
   1   4  13      614.94      585.65     17.13 o 
   2   4  13       50.86       58.81      4.90 o 
   3   4  13      246.59      244.25      9.68 o 
   4   4  13      149.82      150.48      7.92 o 
   5   4  13      451.11      422.54     12.49 o 
   6   4  13       43.27       37.44      4.43 o 
   7   4  13      535.15      487.52     18.49 o 
   8   4  13        1.06       -4.04      4.17 o 
   9   4  13      100.14       89.58     10.91 o 
  10   4  13        0.18       -5.51      5.51 o 
 -12   5  13        2.26       13.86      9.71 o 
 -11   5  13       55.72       72.30     11.46 o 
 -10   5  13       24.54       18.04      7.13 o 
  -9   5  13       53.52       74.52     12.11 o 
  -8   5  13        0.02        2.29      6.88 o 
  -7   5  13       90.69       76.16      8.65 o 
  -6   5  13      112.96       99.53     10.30 o 
  -5   5  13       79.66       72.06      8.11 o 
  -4   5  13       31.07       32.93      8.05 o 
  -3   5  13        1.99        0.58      3.58 o 
  -2   5  13       68.39       74.99      6.64 o 
  -1   5  13      293.54      300.73     11.46 o 
   0   5  13      175.21      167.21      7.98 o 
   1   5  13       80.73       78.61      5.67 o 
   2   5  13        1.03        5.01      4.58 o 
   3   5  13       46.48       36.48      4.72 o 
   4   5  13       79.73       78.85      5.89 o 
   5   5  13        2.43        8.19      4.32 o 
   6   5  13        3.42        1.77      4.54 o 
   7   5  13        0.64       -0.20      5.48 o 
   8   5  13        2.07       -0.85      6.77 o 
   9   5  13        6.57        8.30      6.91 o 
 -11   6  13       20.46       16.43      8.50 o 
 -10   6  13        0.53        1.36      7.58 o 
  -9   6  13       90.29       91.51     10.64 o 
  -8   6  13        4.15       10.71      7.23 o 
  -7   6  13      124.07      114.48     10.64 o 
  -6   6  13        4.40        4.60      6.99 o 
  -5   6  13       14.08       14.16      5.82 o 
  -4   6  13       13.32       10.40      5.35 o 
  -3   6  13      114.82      118.16      8.34 o 
  -2   6  13        0.05       -0.13      3.99 o 
  -1   6  13        6.13        4.91      4.44 o 
   0   6  13       42.10       36.95      5.70 o 
   1   6  13      164.81      151.63      9.12 o 
   2   6  13        2.86        2.54      3.79 o 
   3   6  13      142.02      146.01      8.38 o 
   4   6  13       78.44       79.07      6.68 o 
   5   6  13      168.27      164.41      9.45 o 
   6   6  13      172.74      153.96      9.66 o 
   7   6  13      104.49       96.36      9.84 o 
   8   6  13       15.68       12.36      6.98 o 
 -10   7  13       85.01       85.58     24.97 o 
  -9   7  13        8.39       17.48      8.58 o 
  -8   7  13        7.88       15.63      8.61 o 
  -7   7  13       25.70       33.14      8.72 o 
  -6   7  13       37.91       29.47      8.45 o 
  -5   7  13        6.04        1.90      5.96 o 
  -4   7  13       38.12       43.78      7.20 o 
  -3   7  13       39.01       40.33      7.39 o 
  -2   7  13       87.70       90.88      8.83 o 
  -1   7  13        6.39        6.60      5.75 o 
   0   7  13       17.29       10.61      7.02 o 
   1   7  13        0.34        0.95      4.74 o 
   2   7  13        6.77        5.14      5.37 o 
   3   7  13       96.83       76.96      8.07 o 
   4   7  13       36.18       29.24      6.05 o 
   5   7  13       31.35       38.24      6.63 o 
   6   7  13       34.20       37.47      7.32 o 
  -7   8  13       36.14       38.58      9.63 o 
  -6   8  13        1.86        6.02      8.19 o 
  -5   8  13       81.51       96.22     10.21 o 
  -4   8  13       36.83       28.40      8.10 o 
  -3   8  13       86.95       69.96      9.28 o 
  -2   8  13      196.23      226.62     13.37 o 
  -1   8  13      170.45      164.50     11.49 o 
   0   8  13       58.85       54.45     13.53 o 
   1   8  13      128.91      162.34     16.99 o 
   2   8  13       42.45       33.35      8.31 o 
   3   8  13       96.03      115.81     13.16 o 
   4   8  13        4.32       -6.89      6.89 o 
 -14   0  14        0.01       14.27      8.71 o 
 -12   0  14      111.09      102.42     10.36 o 
 -10   0  14      168.83      177.80     11.70 o 
  -8   0  14     3844.45     3627.28    140.64 o 
  -6   0  14      128.05      121.83      8.44 o 
  -4   0  14      856.80      846.09     29.71 o 
  -2   0  14       23.81       17.12      3.72 o 
   0   0  14      454.78      557.02     16.88 o 
   2   0  14     2590.12     2592.61     67.68 o 
   4   0  14       65.25       68.53      7.57 o 
   6   0  14     1787.56     1836.18     68.99 o 
   8   0  14      357.84      365.35     21.32 o 
  10   0  14      395.70      387.26     23.51 o 
 -14   1  14       72.80       79.75      7.85 o 
 -13   1  14        6.51        1.27      5.06 o 
 -12   1  14      163.15      173.85     10.02 o 
 -11   1  14       19.71       20.10      4.63 o 
 -10   1  14        0.21       -1.25      4.00 o 
  -9   1  14       11.04       14.60      5.87 o 
  -8   1  14      789.44      761.94     18.02 o 
  -7   1  14       58.06       66.33      8.04 o 
  -6   1  14       45.14       65.94      9.57 o 
  -5   1  14       88.48       92.77      6.53 o 
  -4   1  14      580.76      521.40     12.81 o 
  -3   1  14      335.32      356.31      9.40 o 
  -2   1  14      991.22      942.04     18.81 o 
  -1   1  14        9.99        6.34      2.02 o 
   0   1  14      475.57      417.85     10.16 o 
   1   1  14       66.60       69.74      3.78 o 
   2   1  14      306.87      296.62      9.87 o 
   3   1  14      230.13      241.93      7.25 o 
   4   1  14        0.88        1.05      3.91 o 
   5   1  14        9.14        2.99      3.54 o 
   6   1  14      128.58      145.61      7.81 o 
   7   1  14       28.38       42.46      5.44 o 
   8   1  14      427.47      439.76     14.67 o 
   9   1  14       41.17       33.65      6.96 o 
  10   1  14       38.46       21.72      7.94 o 
  11   1  14        0.38        1.92      6.26 o 
 -14   2  14       10.57       10.90      7.00 o 
 -13   2  14        0.00        2.24      6.26 o 
 -12   2  14       15.38       15.57      9.05 o 
 -11   2  14        1.34       -0.63      6.86 o 
 -10   2  14       14.57       11.48      4.83 o 
  -9   2  14        9.09       12.83      3.52 o 
  -8   2  14      319.38      322.24     19.25 o 
  -7   2  14        4.81        2.83      2.98 o 
  -6   2  14        0.81       10.90      3.05 o 
  -5   2  14      323.08      317.47      9.64 o 
  -4   2  14     1062.12      995.23     20.75 o 
  -3   2  14       34.92       34.72      2.97 o 
  -2   2  14      167.25      160.95      5.42 o 
  -1   2  14       92.06       95.99      4.00 o 
   0   2  14      457.31      418.77     10.97 o 
   1   2  14       14.71       12.39      3.39 o 
   2   2  14     1557.75     1501.97     30.59 o 
   3   2  14      881.31      819.76     20.00 o 
   4   2  14       38.18       41.00      4.64 o 
   5   2  14        0.84       -2.86      3.03 o 
   6   2  14      474.35      467.07     13.41 o 
   7   2  14       30.31       25.74      5.25 o 
   8   2  14        4.77       -3.32      4.28 o 
   9   2  14       49.32       38.32      7.02 o 
  10   2  14       37.50       22.78      7.72 o 
 -14   3  14       33.42       21.85     23.24 o 
 -13   3  14        0.61        9.39      6.82 o 
 -12   3  14       41.36       34.11      7.31 o 
 -11   3  14       17.62       20.24      6.07 o 
 -10   3  14      192.16      192.57     16.75 o 
  -9   3  14        0.00        3.06      4.65 o 
  -8   3  14        2.24        2.79      4.38 o 
  -7   3  14        1.28        3.09      3.58 o 
  -6   3  14       18.68       15.50      3.76 o 
  -5   3  14      444.42      424.08     12.97 o 
  -4   3  14      326.32      309.41      9.48 o 
  -3   3  14      259.76      267.69      8.53 o 
  -2   3  14     1279.71     1195.44     27.34 o 
  -1   3  14      164.28      154.81      6.16 o 
   0   3  14       24.39       26.39      3.02 o 
   1   3  14       43.50       54.69      3.93 o 
   2   3  14     1000.68      926.32     21.73 o 
   3   3  14      228.86      227.07      8.43 o 
   4   3  14       50.89       57.64      5.48 o 
   5   3  14       24.74       19.95      4.21 o 
   6   3  14      194.77      214.85      9.25 o 
   7   3  14       37.05       44.51      5.19 o 
   8   3  14       37.02       30.93      6.02 o 
   9   3  14        2.81       -1.63     11.08 o 
  10   3  14      212.81      226.90     15.49 o 
 -13   4  14       13.33       17.92     11.70 o 
 -12   4  14       20.96       24.13      9.07 o 
 -11   4  14        6.72        5.98      5.91 o 
 -10   4  14       33.34       40.54      6.87 o 
  -9   4  14        2.63        0.43      4.99 o 
  -8   4  14       30.57       27.70      5.81 o 
  -7   4  14       78.69       66.68      6.52 o 
  -6   4  14      100.55       92.23      6.86 o 
  -5   4  14      307.50      310.36     11.42 o 
  -4   4  14      259.11      270.21      9.70 o 
  -3   4  14      170.95      170.72      7.41 o 
  -2   4  14      135.98      116.96      5.99 o 
  -1   4  14       22.48       24.51      3.63 o 
   0   4  14      119.97      118.34     10.57 o 
   1   4  14       61.15       59.61      5.20 o 
   2   4  14      163.34      167.91     16.45 o 
   3   4  14       11.60        7.64      3.83 o 
   4   4  14      105.14      103.67      7.03 o 
   5   4  14      260.37      273.71      9.59 o 
   6   4  14      102.78      114.18      8.36 o 
   7   4  14       33.21       25.14      5.02 o 
   8   4  14      111.99      122.72      9.00 o 
   9   4  14        5.45        6.35      6.02 o 
 -12   5  14       99.43       94.70     10.65 o 
 -11   5  14       40.50       35.35      7.66 o 
 -10   5  14       92.26      102.14     10.55 o 
  -9   5  14       19.14       18.11      6.79 o 
  -8   5  14      117.59      111.80     10.06 o 
  -7   5  14       19.39       23.75      6.89 o 
  -6   5  14      198.95      195.86     16.97 o 
  -5   5  14      247.42      250.00     11.86 o 
  -4   5  14       14.69       11.82      5.20 o 
  -3   5  14        6.85        4.98      3.85 o 
  -2   5  14       91.05       99.83      7.67 o 
  -1   5  14        0.21       -3.36      3.36 o 
   0   5  14        0.65       -0.89      3.39 o 
   1   5  14      221.88      216.25     11.43 o 
   2   5  14      269.26      252.28     10.40 o 
   3   5  14      205.39      187.39      9.07 o 
   4   5  14       15.35       22.17      4.77 o 
   5   5  14       20.46       19.08      5.06 o 
   6   5  14      144.85      141.60      9.35 o 
   7   5  14       10.48       11.46      6.19 o 
   8   5  14      177.67      179.42     14.57 o 
 -11   6  14        0.56       -5.70     13.77 o 
 -10   6  14       19.51       23.70      8.68 o 
  -9   6  14        0.99        2.85      7.23 o 
  -8   6  14        5.51        3.90      6.76 o 
  -7   6  14        0.00        3.73      6.77 o 
  -6   6  14        0.34        2.89      6.01 o 
  -5   6  14       76.68       75.76      7.85 o 
  -4   6  14       47.69       52.66      6.95 o 
  -3   6  14       13.61       24.78      6.00 o 
  -2   6  14      144.70      153.12      9.03 o 
  -1   6  14        0.02       -0.94      4.60 o 
   0   6  14      291.48      286.84     12.77 o 
   1   6  14       21.51       18.45      5.26 o 
   2   6  14       67.44       68.77      5.99 o 
   3   6  14       17.02       19.77      4.56 o 
   4   6  14       61.35       67.36      6.74 o 
   5   6  14      284.81      303.74     13.26 o 
   6   6  14       87.30       79.68      8.00 o 
   7   6  14       24.41       18.90      6.45 o 
  -9   7  14        1.27       14.91      8.60 o 
  -8   7  14      100.93      131.08     15.81 o 
  -7   7  14       25.49       45.39     17.82 o 
  -6   7  14      109.04       92.47     10.75 o 
  -5   7  14        5.14        1.83      6.10 o 
  -4   7  14       73.79       75.86      8.39 o 
  -3   7  14      171.13      200.44     12.35 o 
  -2   7  14      179.27      185.29     13.15 o 
  -1   7  14       15.35       30.03      6.94 o 
   0   7  14      101.69      120.21      9.02 o 
   1   7  14        0.46        5.20      5.25 o 
   2   7  14       27.23       15.19      6.32 o 
   3   7  14       42.56       39.63      7.12 o 
   4   7  14      121.99      128.94      8.76 o 
   5   7  14        4.64       -2.54      5.40 o 
  -6   8  14       38.70       60.90     10.22 o 
  -5   8  14       10.38        9.66      7.76 o 
  -4   8  14       11.03       11.82      7.57 o 
  -3   8  14        7.75       12.03      7.16 o 
  -2   8  14       35.84       40.41      8.11 o 
  -1   8  14        3.98       13.03      6.90 o 
   0   8  14       39.40       44.56     15.52 o 
   1   8  14        6.13        8.52      7.51 o 
   2   8  14       26.21       28.91      7.04 o 
 -13   0  15        5.44       13.47      8.48 o 
 -11   0  15        3.77       -2.01      5.44 o 
  -9   0  15       11.25       35.30      6.63 o 
  -7   0  15     1369.48     1315.82     56.35 o 
  -5   0  15      318.73      319.83     14.44 o 
  -3   0  15      248.24      287.67     12.92 o 
  -1   0  15       59.69       73.17      5.80 o 
   1   0  15        0.56        0.12      3.98 o 
   5   0  15      111.54      111.73      9.14 o 
   7   0  15        0.85       -2.14      6.48 o 
   9   0  15        9.76        5.42      7.75 o 
 -14   1  15       12.50        9.46      5.80 o 
 -13   1  15       81.74       88.89      8.02 o 
 -12   1  15       30.52       27.69      5.81 o 
 -11   1  15       39.44       34.37      5.28 o 
 -10   1  15       85.67       89.66      6.45 o 
  -9   1  15      468.22      434.97     20.87 o 
  -8   1  15        0.24       13.61      3.84 o 
  -7   1  15      336.23      334.37      9.99 o 
  -6   1  15      226.47      248.69      8.80 o 
  -5   1  15      832.97      759.86     18.24 o 
  -4   1  15       49.26       81.71     10.42 o 
  -3   1  15     1320.29     1167.50     26.18 o 
  -2   1  15      397.45      385.05      9.87 o 
  -1   1  15      308.29      292.75      7.77 o 
   0   1  15       98.92       95.64      4.71 o 
   1   1  15      252.54      250.87      7.33 o 
   2   1  15      409.79      422.98     10.68 o 
   3   1  15      213.00      237.25      8.05 o 
   4   1  15     1174.81     1145.17     25.82 o 
   5   1  15      209.28      240.13      9.46 o 
   6   1  15        3.57       -2.04      3.93 o 
   7   1  15      386.44      395.35     13.53 o 
   8   1  15       31.32       25.37      5.49 o 
   9   1  15      157.63      149.35      9.86 o 
  10   1  15       57.81       61.53      7.91 o 
 -14   2  15        2.89        1.04     18.03 o 
 -13   2  15        2.83        5.27      6.52 o 
 -12   2  15       34.80       30.98      9.85 o 
 -11   2  15       12.21       16.27      8.17 o 
 -10   2  15      452.14      421.98     14.29 o 
  -9   2  15      240.46      259.83     11.56 o 
  -8   2  15        7.68        6.02      3.27 o 
  -7   2  15       11.72        7.38      3.15 o 
  -6   2  15      266.82      270.43     12.00 o 
  -5   2  15      235.44      250.24     15.26 o 
  -4   2  15      124.13      130.17      5.39 o 
  -3   2  15      175.08      163.61      5.67 o 
  -2   2  15       22.64       22.16      2.84 o 
  -1   2  15      110.80      119.86      4.73 o 
   0   2  15       88.97       97.47      4.74 o 
   1   2  15       99.45      107.61      4.83 o 
   2   2  15        0.00        0.40      4.13 o 
   3   2  15       66.30       68.20      6.35 o 
   4   2  15      295.75      284.56      9.93 o 
   5   2  15      344.92      354.41     11.70 o 
   6   2  15       14.65       10.68      4.21 o 
   7   2  15       47.22       49.24      5.73 o 
   8   2  15        6.91       -1.67      4.56 o 
   9   2  15       17.46       14.81      8.64 o 
  10   2  15        5.83       -1.70      6.82 o 
 -13   3  15       92.72      100.44     10.71 o 
 -12   3  15        5.99       11.44      6.75 o 
 -11   3  15        5.07        8.40      5.53 o 
 -10   3  15        0.17        2.16      9.16 o 
  -9   3  15      150.87      149.31      9.03 o 
  -8   3  15       16.58       22.17      5.14 o 
  -7   3  15       40.68       37.29      4.80 o 
  -6   3  15       65.91       67.55      6.09 o 
  -5   3  15       13.03       11.67      3.26 o 
  -4   3  15       48.32       54.26      6.03 o 
  -3   3  15      328.56      349.17     12.68 o 
  -2   3  15       35.54       37.83      3.67 o 
  -1   3  15       56.11       61.40      3.97 o 
   0   3  15       25.75       29.27      3.94 o 
   1   3  15     1975.82     1778.13     40.45 o 
   2   3  15       85.80       72.25      4.84 o 
   3   3  15       51.27       76.98      5.16 o 
   4   3  15       18.02       23.84      4.31 o 
   5   3  15      303.38      281.52     11.45 o 
   6   3  15       41.00       48.73      5.24 o 
   7   3  15      376.57      375.07     17.67 o 
   8   3  15       35.88       26.41      7.05 o 
   9   3  15      341.95      354.29     17.92 o 
 -12   4  15       42.96       47.47     10.30 o 
 -11   4  15        0.59        3.99      5.71 o 
 -10   4  15       40.12       39.44      7.62 o 
  -9   4  15       30.60       28.04      5.96 o 
  -8   4  15        0.23        4.63      5.15 o 
  -7   4  15        6.11        3.78      4.65 o 
  -6   4  15        3.54        4.27      4.51 o 
  -5   4  15        0.49        1.38      3.46 o 
  -4   4  15       25.69       24.49      4.01 o 
  -3   4  15       89.72       79.53      5.28 o 
  -2   4  15      157.12      145.19      6.80 o 
  -1   4  15       34.50       32.10      3.91 o 
   0   4  15      175.29      180.41      8.50 o 
   1   4  15      629.15      581.71     18.26 o 
   2   4  15      290.96      284.76     11.32 o 
   3   4  15       45.27       45.04      5.33 o 
   4   4  15       84.22      113.63      7.43 o 
   5   4  15       51.45       54.34      6.14 o 
   6   4  15        6.94        7.94      3.76 o 
   7   4  15        3.80        0.78      4.16 o 
   8   4  15      128.87      115.51      9.54 o 
 -11   5  15       43.84       26.31      7.39 o 
 -10   5  15        0.29       15.28      6.54 o 
  -9   5  15      156.06      158.20     14.19 o 
  -8   5  15       49.87       52.48     10.50 o 
  -7   5  15       19.95       14.56      9.41 o 
  -6   5  15       41.91       40.34      7.40 o 
  -5   5  15      258.40      278.99     11.82 o 
  -4   5  15       82.52       84.67      6.70 o 
  -3   5  15      294.88      282.34     10.28 o 
  -2   5  15       42.99       29.23      4.36 o 
  -1   5  15      146.41      142.55      7.49 o 
   0   5  15       58.79       66.84      5.80 o 
   1   5  15      364.24      356.03     13.00 o 
   2   5  15       28.04       41.63      8.25 o 
   3   5  15      155.48      180.40      9.20 o 
   4   5  15       70.64       71.10      6.59 o 
   5   5  15      143.50      140.36      9.09 o 
   6   5  15       82.97       87.48      7.97 o 
   7   5  15      140.07      148.87     20.23 o 
 -10   6  15        6.55       16.13      8.01 o 
  -9   6  15       14.38       26.17      8.20 o 
  -8   6  15        0.02       -0.87      7.22 o 
  -7   6  15        6.82        3.65      6.94 o 
  -6   6  15       79.85      102.36      8.94 o 
  -5   6  15       54.17       58.09      7.35 o 
  -4   6  15        1.52        5.71      5.20 o 
  -3   6  15       15.16       21.94      6.25 o 
  -2   6  15       54.26       54.95      6.50 o 
  -1   6  15       11.48        5.75      4.75 o 
   0   6  15        1.49        5.54      4.87 o 
   1   6  15       40.18       37.70      5.25 o 
   2   6  15        2.28        5.70      4.21 o 
   3   6  15       13.19       17.47      5.32 o 
   4   6  15       18.61        7.69      5.43 o 
   5   6  15       10.58       22.10      6.05 o 
   6   6  15        4.18        6.06      5.75 o 
  -8   7  15       60.29       87.57     12.33 o 
  -7   7  15       93.07       97.71     11.11 o 
  -6   7  15        1.43        7.80      9.48 o 
  -5   7  15      160.97      200.08     12.02 o 
  -4   7  15       85.16       76.08      9.31 o 
  -3   7  15      125.08      159.20     11.28 o 
  -2   7  15       58.97       64.79      8.35 o 
  -1   7  15       20.96       21.11      7.43 o 
   0   7  15      127.12      135.76     11.60 o 
   1   7  15       28.71       27.13      7.78 o 
   2   7  15        0.87        4.47      6.34 o 
   3   7  15       60.58       57.92      8.27 o 
   4   7  15       14.27       13.55      5.75 o 
  -4   8  15       25.30        7.82      9.29 o 
  -3   8  15        1.51       -2.07      6.54 o 
  -2   8  15       21.18       27.43      7.68 o 
  -1   8  15       19.75       16.65      7.39 o 
   0   8  15        0.11       -0.49      7.41 o 
 -12   0  16        3.19        2.82      8.80 o 
 -10   0  16       50.62       53.03      7.87 o 
  -8   0  16      757.27      759.66     29.04 o 
  -6   0  16      116.55      135.93      9.59 o 
  -4   0  16      150.95      149.84      9.37 o 
  -2   0  16       16.21       14.18      4.09 o 
   0   0  16        6.92       38.35      6.41 o 
   2   0  16      147.15      158.47      8.87 o 
   4   0  16      175.67      182.83     11.09 o 
   6   0  16       67.32       76.49      8.64 o 
   8   0  16       77.03       87.99     11.51 o 
 -13   1  16        0.26        1.18      8.33 o 
 -12   1  16       13.70       25.62      5.70 o 
 -11   1  16        1.68        6.07      5.01 o 
 -10   1  16      122.35      116.76      7.14 o 
  -9   1  16        3.82        4.35      4.89 o 
  -8   1  16      188.71      224.38     11.83 o 
  -7   1  16       68.53       74.30      6.13 o 
  -6   1  16      397.14      401.08     11.40 o 
  -5   1  16       78.15      112.50     10.86 o 
  -4   1  16      339.07      325.62      9.61 o 
  -3   1  16      330.07      318.93     11.65 o 
  -2   1  16       62.04       74.03      5.13 o 
  -1   1  16        0.46       -1.08      2.35 o 
   0   1  16      296.87      263.37      8.39 o 
   1   1  16      262.42      285.62      8.16 o 
   2   1  16       78.53       92.14      5.50 o 
   3   1  16      104.91      127.57      5.97 o 
   4   1  16      321.25      323.81     12.28 o 
   5   1  16      150.41      148.79      8.50 o 
   6   1  16      201.24      223.49     16.59 o 
   7   1  16       85.68       96.23      7.11 o 
   8   1  16      247.43      252.75     11.19 o 
   9   1  16       95.72      116.92      9.18 o 
 -13   2  16        2.68       13.83      6.74 o 
 -12   2  16        2.12        6.03      6.07 o 
 -11   2  16        0.51        7.43      7.93 o 
 -10   2  16       45.78       36.48      6.53 o 
  -9   2  16      121.77      139.09      6.70 o 
  -8   2  16       70.30       67.04      4.86 o 
  -7   2  16       45.43       33.10      3.89 o 
  -6   2  16       87.08       92.99      5.55 o 
  -5   2  16      365.08      351.74     10.09 o 
  -4   2  16      566.86      554.60     14.20 o 
  -3   2  16      306.87      267.02      8.62 o 
  -2   2  16      131.34      153.36      6.37 o 
  -1   2  16       20.84       14.39      3.71 o 
   0   2  16      212.54      224.90      7.85 o 
   1   2  16      214.44      217.29      9.27 o 
   2   2  16        8.05        6.96      3.19 o 
   3   2  16      116.97      110.86      5.98 o 
   4   2  16        0.19       -3.95      3.95 o 
   5   2  16       78.63       79.73      6.47 o 
   6   2  16       13.13       10.63      4.40 o 
   7   2  16       43.50       33.31      5.52 o 
   8   2  16        0.82       -1.84      6.27 o 
   9   2  16       22.13       16.44      5.92 o 
 -13   3  16       14.93       13.87     20.46 o 
 -12   3  16       18.40       24.14      9.10 o 
 -11   3  16       47.90       56.79      7.36 o 
 -10   3  16      205.20      203.86     10.99 o 
  -9   3  16       10.18       14.60      5.17 o 
  -8   3  16       72.82       55.95      6.93 o 
  -7   3  16       37.99       32.55      4.83 o 
  -6   3  16      118.48      116.86      6.71 o 
  -5   3  16        2.07        4.07      3.36 o 
  -4   3  16      115.91      102.75      5.56 o 
  -3   3  16        1.73       -2.69      2.69 o 
  -2   3  16       46.22       48.96      4.10 o 
  -1   3  16       72.81       67.33      6.59 o 
   0   3  16      775.98      733.34     19.84 o 
   1   3  16       17.65       15.97      3.39 o 
   2   3  16      676.95      687.53     19.79 o 
   3   3  16        0.22       -0.77      3.53 o 
   4   3  16      752.57      725.63     24.37 o 
   5   3  16       14.63       15.28      6.18 o 
   6   3  16      508.59      510.96     23.11 o 
   7   3  16       47.26       49.99      7.07 o 
   8   3  16      155.04      167.92     14.72 o 
 -12   4  16       87.84       60.15      8.26 o 
 -11   4  16        6.93       12.38      8.97 o 
 -10   4  16       64.54       65.22      7.80 o 
  -9   4  16       20.65       22.67      6.10 o 
  -8   4  16        2.28        4.18      4.96 o 
  -7   4  16       95.00       84.15      7.19 o 
  -6   4  16        9.63        7.59      4.42 o 
  -5   4  16        1.59        0.22      3.77 o 
  -4   4  16      257.46      261.91      9.82 o 
  -3   4  16       20.40       19.09      4.24 o 
  -2   4  16       29.46       27.28      4.09 o 
  -1   4  16        0.72       -0.61      3.42 o 
   0   4  16        6.30        4.87      3.83 o 
   1   4  16      212.11      236.84     10.39 o 
   2   4  16      470.75      425.46     15.00 o 
   3   4  16       55.54       61.78      7.32 o 
   4   4  16        3.14        5.26      4.37 o 
   5   4  16       63.48       65.75      6.72 o 
   6   4  16        9.26        6.31      4.09 o 
   7   4  16       97.97       88.44      7.63 o 
   8   4  16       47.72       36.14      6.60 o 
 -11   5  16       34.80       51.46     10.23 o 
 -10   5  16      108.58      124.14     10.99 o 
  -9   5  16       76.68       82.45     10.89 o 
  -8   5  16       73.94       90.68     10.39 o 
  -7   5  16       37.63       26.00      6.67 o 
  -6   5  16      332.82      311.56     18.75 o 
  -5   5  16       25.35       26.19      9.25 o 
  -4   5  16      457.66      445.29     14.15 o 
  -3   5  16       43.40       36.30      4.78 o 
  -2   5  16      195.14      205.92      9.43 o 
  -1   5  16      101.68       90.47      6.48 o 
   0   5  16      298.87      276.02     11.27 o 
   1   5  16       80.86       78.08      6.33 o 
   2   5  16       69.48       57.58      5.93 o 
   3   5  16      220.36      218.34     10.52 o 
   4   5  16       18.19       13.36      5.06 o 
   5   5  16      145.13      141.57      9.49 o 
   6   5  16       24.22       27.58      7.08 o 
   7   5  16       72.24       69.36     21.85 o 
  -9   6  16        9.09       19.34      8.11 o 
  -8   6  16       23.10       28.37      8.67 o 
  -7   6  16        0.15       -0.47      9.10 o 
  -6   6  16       38.18       68.72      8.22 o 
  -5   6  16        4.97        5.81      7.88 o 
  -4   6  16        1.60       15.04      7.32 o 
  -3   6  16       15.07        8.68      6.14 o 
  -2   6  16       77.66       70.66      7.15 o 
  -1   6  16       38.80       43.74      6.36 o 
   0   6  16        3.25        2.99      4.45 o 
   1   6  16        9.82        6.55      4.68 o 
   2   6  16       61.41       55.12      6.12 o 
   3   6  16       43.13       48.07      6.85 o 
   4   6  16        0.00        4.85      5.39 o 
   5   6  16       23.95       23.29      6.41 o 
  -7   7  16       14.62       16.16      9.97 o 
  -6   7  16        1.42        3.25      7.68 o 
  -5   7  16      125.75      130.78     11.17 o 
  -4   7  16       50.00       36.65      7.91 o 
  -3   7  16       15.38       10.04      6.68 o 
  -2   7  16        0.86        3.39      6.45 o 
  -1   7  16       69.80       69.21      8.56 o 
   0   7  16      185.84      175.27     12.90 o 
   1   7  16       51.88       60.99      8.64 o 
   2   7  16       13.47       17.21      5.95 o 
   3   7  16        2.98        3.77      6.52 o 
 -13   0  17       17.13       21.67      9.49 o 
 -11   0  17       15.41       16.46      7.16 o 
  -9   0  17       23.61        2.02      6.41 o 
  -7   0  17       43.09       43.14      6.77 o 
  -5   0  17     2259.82     2192.00     71.48 o 
  -3   0  17      196.40      214.03     11.31 o 
  -1   0  17      167.06      185.91     10.31 o 
   1   0  17      120.64      149.92     13.26 o 
   3   0  17      357.36      349.06     18.04 o 
   5   0  17     1045.98      964.45     39.84 o 
   7   0  17       40.42       38.55      9.14 o 
 -13   1  17        4.63        0.72      5.28 o 
 -12   1  17        0.11       -3.35      4.90 o 
 -11   1  17       22.94       20.02      5.37 o 
 -10   1  17        1.13        5.13      4.16 o 
  -9   1  17       12.13        6.21      4.03 o 
  -8   1  17       92.64       96.84      6.37 o 
  -7   1  17      179.16      185.37     10.21 o 
  -6   1  17      292.97      303.53     16.14 o 
  -5   1  17      276.31      276.99      9.07 o 
  -4   1  17      109.21      106.41      6.20 o 
  -3   1  17       73.71       63.72      4.68 o 
  -2   1  17        5.29        4.14      2.73 o 
  -1   1  17      867.35      755.44     19.39 o 
   0   1  17      271.29      254.63      9.70 o 
   1   1  17      233.73      250.90      8.44 o 
   2   1  17       23.51       21.57      3.75 o 
   3   1  17      511.41      476.55     15.94 o 
   4   1  17       23.05       15.40      4.53 o 
   5   1  17      179.18      173.64      9.32 o 
   6   1  17       45.16       35.73      6.20 o 
   7   1  17      264.61      264.65     12.29 o 
   8   1  17        1.80       -3.99      5.38 o 
 -12   2  17        5.43       19.87      9.27 o 
 -11   2  17      156.20      170.49     15.73 o 
 -10   2  17       29.74       35.08     10.11 o 
  -9   2  17      669.28      662.32     38.89 o 
  -8   2  17      146.61      148.56      9.18 o 
  -7   2  17       48.97       53.78      5.19 o 
  -6   2  17        5.98       18.17      3.55 o 
  -5   2  17      419.86      409.37     15.19 o 
  -4   2  17       89.43       84.72      5.99 o 
  -3   2  17        0.12       -2.48      2.48 o 
  -2   2  17        0.84        2.31      2.92 o 
  -1   2  17       71.06       83.72      7.65 o 
   0   2  17       22.24       18.69      4.67 o 
   1   2  17       25.92       25.16      3.94 o 
   2   2  17       56.64       67.06      5.25 o 
   3   2  17      180.85      201.75      8.68 o 
   4   2  17       26.10       25.86      4.46 o 
   5   2  17      149.73      165.32      8.75 o 
   6   2  17        5.15        0.92      4.36 o 
   7   2  17      330.38      361.53     13.83 o 
   8   2  17       87.48       87.21      8.54 o 
 -12   3  17        0.99       12.55     10.75 o 
 -11   3  17      198.31      194.05     20.73 o 
 -10   3  17        0.95        4.54      5.62 o 
  -9   3  17       37.31       45.76      6.67 o 
  -8   3  17       23.48       25.51      5.52 o 
  -7   3  17      173.05      162.38     10.81 o 
  -6   3  17       17.30       27.00      4.55 o 
  -5   3  17        8.17       13.84      4.01 o 
  -4   3  17       40.28       27.29      4.18 o 
  -3   3  17       73.30       56.06      4.99 o 
  -2   3  17        6.81        5.59      3.09 o 
  -1   3  17       47.90       43.80      3.94 o 
   0   3  17       54.00       47.33      4.50 o 
   1   3  17        0.11       -2.97      2.97 o 
   2   3  17       57.92       84.35      5.70 o 
   3   3  17      249.80      229.12     10.17 o 
   4   3  17       50.85       47.07      5.47 o 
   5   3  17      182.91      180.62      9.43 o 
   6   3  17        7.27        8.28      5.26 o 
   7   3  17       24.58       41.81      6.93 o 
 -11   4  17       36.34       30.43      9.47 o 
 -10   4  17      104.23      132.22     12.31 o 
  -9   4  17       18.06        4.71      8.02 o 
  -8   4  17        0.91        2.72      5.32 o 
  -7   4  17       41.43       50.02      6.34 o 
  -6   4  17      138.61      125.08      8.05 o 
  -5   4  17      243.71      253.48     11.59 o 
  -4   4  17       31.65       33.53      5.23 o 
  -3   4  17      248.94      254.69     15.12 o 
  -2   4  17        0.21        1.64      3.82 o 
  -1   4  17      717.12      696.95     20.50 o 
   0   4  17       12.74       12.82      4.39 o 
   1   4  17      773.24      750.08     23.47 o 
   2   4  17       14.48       10.69      4.53 o 
   3   4  17        0.63        1.80      4.30 o 
   4   4  17      244.16      250.73     15.95 o 
   5   4  17       31.32       38.11      6.08 o 
   6   4  17        5.01        3.97      4.06 o 
   7   4  17       65.91       54.44      7.43 o 
 -10   5  17       29.48       53.35      9.56 o 
  -9   5  17        1.10        2.23      6.21 o 
  -8   5  17       28.50       34.51      7.15 o 
  -7   5  17       38.01       42.03      7.39 o 
  -6   5  17      205.63      206.95     11.65 o 
  -5   5  17       84.04       77.79      6.94 o 
  -4   5  17        0.67        5.27      4.45 o 
  -3   5  17       22.30       11.56      4.63 o 
  -2   5  17       26.14       29.36      5.97 o 
  -1   5  17      192.19      203.51     11.09 o 
   0   5  17       23.96       21.84      4.88 o 
   1   5  17       88.24       79.08      6.71 o 
   2   5  17       40.26       29.43      5.41 o 
   3   5  17       83.77       96.32      7.67 o 
   4   5  17       30.54       40.16      6.24 o 
   5   5  17       97.26       97.73      9.45 o 
  -8   6  17       58.37       51.80      9.18 o 
  -7   6  17       90.84      108.84     12.47 o 
  -6   6  17      120.91      135.30     11.40 o 
  -5   6  17       50.46       62.56      7.74 o 
  -4   6  17        6.10       -2.71      6.01 o 
  -3   6  17       51.13       52.85      8.68 o 
  -2   6  17        0.24        4.17      4.50 o 
  -1   6  17       71.86       66.74      6.32 o 
   0   6  17      229.33      218.10     10.36 o 
   1   6  17      148.58      131.34      8.35 o 
   2   6  17        2.05        3.42      4.73 o 
   3   6  17       19.70       13.05      5.98 o 
   4   6  17       67.14       65.25      7.66 o 
  -5   7  17       58.02       42.95     11.06 o 
  -4   7  17        8.46        1.52      7.18 o 
  -3   7  17       21.30       21.87      7.32 o 
  -2   7  17       72.53       76.50      9.08 o 
  -1   7  17      114.00      106.74      9.98 o 
   0   7  17       17.99       27.87      7.37 o 
   1   7  17       26.89       28.14     13.18 o 
 -12   0  18       71.75       91.75     10.44 o 
 -10   0  18       86.45      110.49     10.50 o 
  -8   0  18      216.82      240.97     13.89 o 
  -6   0  18      500.04      528.45     21.83 o 
  -4   0  18       58.10       70.72      7.28 o 
  -2   0  18       71.47       79.54      7.34 o 
   0   0  18       74.01      105.32      8.46 o 
   2   0  18      150.23      182.26     17.21 o 
   4   0  18      658.68      651.62     29.16 o 
   6   0  18     1062.07     1134.18     57.57 o 
   8   0  18      265.17      270.15     29.48 o 
 -12   1  18        0.07       -1.39      4.86 o 
 -11   1  18        0.66       -0.90      4.65 o 
 -10   1  18       13.16       12.64      4.49 o 
  -9   1  18        5.48       -1.20      3.66 o 
  -8   1  18       83.84       87.37      7.05 o 
  -7   1  18       28.34       37.63      4.66 o 
  -6   1  18        1.41       -1.58      3.76 o 
  -5   1  18      130.31      132.27      7.21 o 
  -4   1  18       23.43       18.10      3.77 o 
  -3   1  18       22.12       19.32      3.58 o 
  -2   1  18      137.13      132.78      6.35 o 
  -1   1  18      108.42      109.87      5.74 o 
   0   1  18        0.33        4.97      2.94 o 
   1   1  18       11.13       19.07      3.83 o 
   2   1  18      127.00      128.77      7.53 o 
   3   1  18      107.05      118.00      8.11 o 
   4   1  18       36.71       46.80      6.04 o 
   5   1  18      122.88      130.67      8.98 o 
   6   1  18        2.50        3.12      5.24 o 
   7   1  18       84.86       78.09      9.07 o 
 -12   2  18       58.99       96.97     10.19 o 
 -11   2  18       11.90       -6.58      6.58 o 
 -10   2  18      108.04      105.57      9.71 o 
  -9   2  18       86.45       91.57     12.60 o 
  -8   2  18        1.24       -4.31      4.31 o 
  -7   2  18        0.13        1.55      3.83 o 
  -6   2  18      768.33      737.88     19.91 o 
  -5   2  18        0.00        3.16      3.49 o 
  -4   2  18      199.01      192.10      8.11 o 
  -3   2  18        0.14       -0.11      3.13 o 
  -2   2  18      366.84      329.41     10.66 o 
  -1   2  18        1.11       -1.89      3.08 o 
   0   2  18      423.60      428.40     14.83 o 
   1   2  18      128.25      119.07      7.30 o 
   2   2  18      426.36      440.56     15.19 o 
   3   2  18       88.99       85.64      6.75 o 
   4   2  18      214.82      204.32      9.91 o 
   5   2  18       39.46       42.60      5.95 o 
   6   2  18      267.73      264.87     12.20 o 
   7   2  18       92.65       98.24      8.01 o 
 -11   3  18       18.03       33.26     10.90 o 
 -10   3  18        0.17        7.09      6.90 o 
  -9   3  18        3.51        7.59      6.85 o 
  -8   3  18      343.80      344.80     20.10 o 
  -7   3  18       10.40       16.68      4.64 o 
  -6   3  18       95.09       92.58      6.56 o 
  -5   3  18       18.20       11.91      4.05 o 
  -4   3  18       83.79       75.88      5.82 o 
  -3   3  18       16.30       29.63      4.39 o 
  -2   3  18       59.90       64.60      6.14 o 
  -1   3  18       46.60       39.50      4.76 o 
   0   3  18        3.44        3.88      3.59 o 
   1   3  18       67.52       74.79      5.33 o 
   2   3  18        0.32        1.06      3.50 o 
   3   3  18       13.33       26.32      4.75 o 
   4   3  18       49.66       44.35      6.71 o 
   5   3  18        4.50        1.81      4.93 o 
   6   3  18        2.46        6.16      5.29 o 
 -10   4  18      343.80      341.25     28.12 o 
  -9   4  18       22.98       23.84      7.90 o 
  -8   4  18      200.69      200.82     11.06 o 
  -7   4  18      133.87      157.85     12.83 o 
  -6   4  18      127.67      141.39     13.59 o 
  -5   4  18       38.46       42.51      5.76 o 
  -4   4  18      106.27       95.30      7.03 o 
  -3   4  18        2.47        6.27      4.14 o 
  -2   4  18      197.69      212.34     12.19 o 
  -1   4  18       48.31       56.79      5.68 o 
   0   4  18       28.51       29.20      4.89 o 
   1   4  18        1.98        3.90      4.34 o 
   2   4  18       64.87       52.12      6.21 o 
   3   4  18       27.30       41.81      6.13 o 
   4   4  18      135.98      147.38     13.42 o 
   5   4  18       88.35      100.49     13.87 o 
   6   4  18      103.19      109.24     22.19 o 
  -9   5  18        0.00        0.98      6.33 o 
  -8   5  18        0.00        3.48      6.13 o 
  -7   5  18        0.27        8.35      6.54 o 
  -6   5  18       54.83       48.60      7.13 o 
  -5   5  18       13.47       12.51      5.58 o 
  -4   5  18        0.14       -0.49      4.62 o 
  -3   5  18       50.86       43.13      5.83 o 
  -2   5  18       60.16       61.40      6.11 o 
  -1   5  18      107.72      111.25      7.56 o 
   0   5  18        0.30        2.57      4.38 o 
   1   5  18       47.61       52.76      6.37 o 
   2   5  18       63.92       71.95      7.04 o 
   3   5  18        1.08        2.52      4.98 o 
   4   5  18      114.49      115.03      8.86 o 
  -7   6  18       11.20       30.89     13.74 o 
  -6   6  18       70.71       74.85      9.44 o 
  -5   6  18       20.36       32.24      7.67 o 
  -4   6  18       80.45       81.20      8.12 o 
  -3   6  18       85.22      121.74      8.91 o 
  -2   6  18      123.50      122.34      8.94 o 
  -1   6  18      103.64      105.64      7.81 o 
   0   6  18      325.66      308.74     14.05 o 
   1   6  18       15.18       13.94      6.46 o 
   2   6  18       12.98       11.94      5.32 o 
 -11   0  19       68.07       52.34      8.62 o 
  -9   0  19        0.27        4.17      5.89 o 
  -7   0  19      194.66      213.52     14.47 o 
  -5   0  19        0.13       -3.16      4.59 o 
  -3   0  19      162.99      171.15     10.71 o 
  -1   0  19      134.67      171.44     10.60 o 
   1   0  19      691.00      702.29     31.07 o 
   3   0  19       19.24       16.86      6.49 o 
   5   0  19      713.75      663.24     37.57 o 
 -11   1  19       25.83       27.42      6.00 o 
 -10   1  19       35.79       41.28      5.69 o 
  -9   1  19        2.83        4.43      4.00 o 
  -8   1  19        0.85        1.27      3.80 o 
  -7   1  19      105.48      115.16      6.88 o 
  -6   1  19        4.35        7.38      3.66 o 
  -5   1  19       11.24        5.26      3.56 o 
  -4   1  19      102.92       82.00      7.93 o 
  -3   1  19       13.84       11.54      3.54 o 
  -2   1  19      236.59      217.88      8.55 o 
  -1   1  19       48.44       43.84      4.34 o 
   0   1  19      112.58      117.97      6.22 o 
   1   1  19        0.06        0.34      3.58 o 
   2   1  19        7.77       12.57      4.18 o 
   3   1  19       62.01       63.10      6.81 o 
   4   1  19       11.48        9.01      4.97 o 
   5   1  19       76.55       86.23      9.87 o 
   6   1  19      150.36      155.24     10.46 o 
 -11   2  19       13.92       15.00      6.85 o 
 -10   2  19       12.34       12.43      6.27 o 
  -9   2  19      210.10      252.75     18.72 o 
  -8   2  19       35.69       36.71      5.81 o 
  -7   2  19      199.08      215.45     10.26 o 
  -6   2  19      109.61       97.89      8.41 o 
  -5   2  19      105.88      110.34      6.62 o 
  -4   2  19        1.43       -0.51      3.50 o 
  -3   2  19      334.07      324.56     14.76 o 
  -2   2  19       92.20       85.55      6.11 o 
  -1   2  19      415.75      367.24     12.62 o 
   0   2  19       21.50       24.04      4.67 o 
   1   2  19      227.59      251.03     10.89 o 
   2   2  19       58.85       62.14      6.54 o 
   3   2  19      292.94      285.00     11.99 o 
   4   2  19        1.97       -3.13      4.37 o 
   5   2  19      189.04      222.34     13.40 o 
   6   2  19       40.20       46.72      7.03 o 
 -10   3  19        5.93        5.80      7.03 o 
  -9   3  19       61.31       64.10      8.45 o 
  -8   3  19        4.47       -0.08      5.48 o 
  -7   3  19       22.80       21.47      5.07 o 
  -6   3  19        3.93        3.45      4.10 o 
  -5   3  19      144.00      149.58      8.17 o 
  -4   3  19       18.84       15.12      4.28 o 
  -3   3  19       43.44       41.45      5.17 o 
  -2   3  19        5.31        7.99      4.27 o 
  -1   3  19       53.15       58.16      5.47 o 
   0   3  19       16.05       21.00      4.44 o 
   1   3  19       71.58       68.61      6.69 o 
   2   3  19       77.85       84.58      7.21 o 
   3   3  19        0.01        2.57      4.50 o 
   4   3  19        1.53       -0.94      4.69 o 
   5   3  19       21.33       18.73      5.93 o 
  -9   4  19        0.14        2.55      6.65 o 
  -8   4  19       81.99       92.32      8.28 o 
  -7   4  19       85.84       82.23      7.75 o 
  -6   4  19        1.33       12.88      5.52 o 
  -5   4  19       28.98       31.65      5.67 o 
  -4   4  19       88.95       84.33      7.02 o 
  -3   4  19      123.08      122.86      8.82 o 
  -2   4  19        1.25        5.58      4.96 o 
  -1   4  19       34.00       36.20      6.35 o 
   0   4  19      105.91      106.36      8.64 o 
   1   4  19      160.62      154.14      9.10 o 
   2   4  19       11.43       10.26      5.05 o 
   3   4  19      494.67      515.86     20.33 o 
   4   4  19        0.10       -0.46      5.40 o 
  -8   5  19       11.09        6.75     15.95 o 
  -7   5  19        2.27        7.92      6.25 o 
  -6   5  19       28.50       37.39      6.77 o 
  -5   5  19       37.59       37.29      6.88 o 
  -4   5  19       36.17       19.69      6.88 o 
  -3   5  19       56.73       58.07     10.98 o 
  -2   5  19       14.25       19.61      5.59 o 
  -1   5  19       30.01       35.33      5.80 o 
   0   5  19       11.59       10.59      5.06 o 
   1   5  19       11.93        9.58      5.15 o 
   2   5  19        8.47        7.22      5.25 o 
   3   5  19       11.56       22.47      6.35 o 
  -5   6  19       74.85       52.94     12.01 o 
  -4   6  19        1.71        9.01      6.61 o 
  -3   6  19       41.07       33.81      6.72 o 
  -2   6  19       57.34       48.82      9.69 o 
  -1   6  19       66.95       57.09      6.92 o 
   0   6  19       21.73       -0.69     14.57 o 
 -10   0  20       69.21       69.97      9.10 o 
  -8   0  20       46.83       49.89      8.00 o 
  -6   0  20       31.52       31.52      6.71 o 
  -4   0  20      767.71      713.38     27.57 o 
  -2   0  20      474.67      441.44     19.03 o 
   0   0  20       95.74      147.07     10.12 o 
   2   0  20        1.20       -1.80      5.49 o 
   4   0  20       16.32       37.97     10.05 o 
 -10   1  20       40.88       42.92      5.80 o 
  -9   1  20        0.62        2.50      4.28 o 
  -8   1  20      189.46      206.35      9.43 o 
  -7   1  20        5.50       10.03      4.15 o 
  -6   1  20      202.70      226.73     11.73 o 
  -5   1  20       38.67       45.58      6.32 o 
  -4   1  20       90.45       99.28      6.15 o 
  -3   1  20       66.01       68.92      5.41 o 
  -2   1  20      176.88      175.49      7.81 o 
  -1   1  20        0.00        4.76      3.41 o 
   0   1  20      113.47      105.99      8.50 o 
   1   1  20       51.63       62.10      6.14 o 
   2   1  20      131.89      141.18      9.31 o 
   3   1  20       35.23       48.10      8.24 o 
   4   1  20      304.71      295.10     15.76 o 
   5   1  20       87.48       76.36      7.93 o 
 -10   2  20       21.33       14.41      6.74 o 
  -9   2  20       47.01       48.47      7.83 o 
  -8   2  20       43.34       45.21      6.12 o 
  -7   2  20       10.13       -1.35      4.29 o 
  -6   2  20       31.49       22.58      5.32 o 
  -5   2  20       60.38       63.62      6.01 o 
  -4   2  20       15.18       14.86      4.45 o 
  -3   2  20        0.91       -1.58      3.57 o 
  -2   2  20       38.84       41.45      5.00 o 
  -1   2  20       31.07       33.98      5.89 o 
   0   2  20      238.15      219.99     10.54 o 
   1   2  20       57.71       55.21      6.05 o 
   2   2  20      131.45      123.49     12.20 o 
   3   2  20       13.61       13.07      5.23 o 
   4   2  20      174.13      180.51     10.87 o 
   5   2  20       10.31       15.03      5.70 o 
  -9   3  20        0.20       -0.26      5.97 o 
  -8   3  20       74.42       74.76      8.89 o 
  -7   3  20       63.41       66.13      6.45 o 
  -6   3  20       44.35       50.64      6.13 o 
  -5   3  20       99.25       89.99      6.84 o 
  -4   3  20       49.24       42.69      5.60 o 
  -3   3  20       29.79       28.40      4.96 o 
  -2   3  20      179.82      169.63      9.52 o 
  -1   3  20        0.04       -1.40      3.80 o 
   0   3  20      166.99      141.85      8.38 o 
   1   3  20        5.13        1.65      4.21 o 
   2   3  20      326.65      319.80     13.01 o 
   3   3  20        6.80       -1.24      4.41 o 
   4   3  20       25.45       19.87      6.40 o 
  -8   4  20       76.04       71.96      8.00 o 
  -7   4  20       40.68       36.45      6.67 o 
  -6   4  20        6.27        7.56      5.44 o 
  -5   4  20       31.27       28.13      5.51 o 
  -4   4  20       10.79       17.17      5.69 o 
  -3   4  20       94.53       85.52      8.14 o 
  -2   4  20      119.67      108.33      8.90 o 
  -1   4  20       28.93       35.39      6.80 o 
   0   4  20       88.17       79.17      8.02 o 
   1   4  20       62.29       74.89      8.06 o 
   2   4  20      225.63      289.24     16.40 o 
   3   4  20        6.00       10.80      7.95 o 
  -6   5  20       57.55       52.05     10.24 o 
  -5   5  20        1.65        9.58      6.81 o 
  -4   5  20      122.73      124.12     11.07 o 
  -3   5  20        0.68        0.42      5.44 o 
  -2   5  20        1.97       -4.49      5.59 o 
  -1   5  20        0.36       -2.78      5.44 o 
   0   5  20       57.42       63.48      7.99 o 
   1   5  20       75.80       89.13     20.46 o 
  -9   0  21        1.90        1.69      9.81 o 
  -7   0  21      115.44      155.21     11.71 o 
  -5   0  21        0.33        0.13      5.19 o 
  -3   0  21       22.37       20.83      6.02 o 
  -1   0  21        0.11        2.43      5.07 o 
   1   0  21       41.38       46.72      8.20 o 
   3   0  21        4.33       10.19      8.79 o 
  -9   1  21      147.32      178.64     10.69 o 
  -8   1  21       20.83       27.55      5.74 o 
  -7   1  21      258.38      277.46     12.03 o 
  -6   1  21       38.74       37.79      5.25 o 
  -5   1  21      236.42      224.56     10.81 o 
  -4   1  21       10.80       18.66      5.10 o 
  -3   1  21       91.02      100.93      6.46 o 
  -2   1  21       41.94       48.28      6.90 o 
  -1   1  21      267.83      248.79     11.46 o 
   0   1  21        4.76       -0.77      4.07 o 
   1   1  21      174.28      163.18     10.06 o 
   2   1  21       26.68       23.34      5.93 o 
   3   1  21      132.91      139.72     10.37 o 
   4   1  21       38.12       46.26      7.02 o 
  -9   2  21        4.19        7.25      7.49 o 
  -8   2  21        0.10        1.51      4.96 o 
  -7   2  21        0.01        0.49      4.66 o 
  -6   2  21      135.82      123.40      8.19 o 
  -5   2  21        1.01        4.56      4.49 o 
  -4   2  21        2.51        1.39      4.24 o 
  -3   2  21       55.24       56.19      5.84 o 
  -2   2  21        8.93       16.59      4.98 o 
  -1   2  21       28.41       20.57      5.13 o 
   0   2  21       12.55       21.00      4.96 o 
   1   2  21       51.59       56.83      6.35 o 
   2   2  21       17.61       24.66      5.96 o 
   3   2  21       83.22       74.50      7.81 o 
  -8   3  21        3.81       18.91      8.32 o 
  -7   3  21        3.04        7.19      5.88 o 
  -6   3  21        1.90        4.27      4.71 o 
  -5   3  21       13.13        2.06      4.58 o 
  -4   3  21       31.14       32.03      5.54 o 
  -3   3  21      165.98      158.32      9.54 o 
  -2   3  21        0.61        9.53      4.96 o 
  -1   3  21      138.27      144.52     11.04 o 
   0   3  21       10.08        8.02      4.74 o 
   1   3  21      370.49      374.10     14.48 o 
   2   3  21      106.40      100.00      7.89 o 
  -6   4  21       40.34       41.09      7.35 o 
  -5   4  21        3.10        9.96      5.01 o 
  -4   4  21       24.63       35.97      8.07 o 
  -3   4  21        3.60       -1.35      5.26 o 
  -2   4  21        4.90        1.67      5.43 o 
  -1   4  21       41.14       48.91      7.42 o 
   0   4  21        2.36        2.53      5.62 o 
  -8   0  22        3.93        1.09      6.32 o 
  -6   0  22       19.28       10.38      7.11 o 
  -4   0  22        5.91        2.25      5.78 o 
  -2   0  22        1.10       -2.13      5.00 o 
   0   0  22       50.67       61.20     10.91 o 
   2   0  22        2.51        2.05      8.05 o 
  -7   1  22        0.02        6.88      5.16 o 
  -6   1  22      108.08      112.90      8.19 o 
  -5   1  22       33.80       28.82      6.15 o 
  -4   1  22      241.72      261.98     11.90 o 
  -3   1  22        6.11        4.56      4.43 o 
  -2   1  22      127.05      125.87      8.02 o 
  -1   1  22        0.52        2.99      4.61 o 
   0   1  22      186.03      172.39      9.83 o 
   1   1  22        3.24        4.25      5.06 o 
   2   1  22       95.47       90.04      8.42 o 
  -7   2  22        3.48        5.04      5.04 o 
  -6   2  22       19.91       30.04      6.60 o 
  -5   2  22       30.26       25.13      6.00 o 
  -4   2  22       48.60       60.36      6.34 o 
  -3   2  22       52.44       38.47      6.23 o 
  -2   2  22       43.55       43.78      6.89 o 
  -1   2  22        5.79        6.93      4.99 o 
   0   2  22       98.42      100.82      7.95 o 
   1   2  22        4.87        6.32      4.98 o 
  -5   3  22       48.25       55.76      7.00 o 
  -4   3  22        6.11        5.91      5.17 o 
  -3   3  22       24.72       16.86      6.26 o 
  -2   3  22      125.43      140.54     10.38 o 
  -1   3  22      154.43      150.57     10.45 o 
  -5   0  23       94.56      107.37     10.30 o 
  -3   0  23      146.21      182.95     12.74 o 
  -1   0  23        0.78        2.47      6.56 o 
  -5   1  23       72.31       75.41     12.20 o 
  -4   1  23        1.52        4.97      4.75 o 
  -3   1  23      191.04      186.89      9.92 o 
  -2   1  23       15.73       30.11      6.10 o 
  -1   1  23       70.64       69.85      9.86 o 
                                                 
